# Supplementary material for: Depletion of DNMT1 in differentiated human cells highlights key classes of sensitive genes and an interplay with polycomb repression
Source: Epigenetics Chromatin. 2018 Mar 29;11:12. doi: 10.1186/s13072-018-0182-4 (PMC5875016; doi:10.1186/s13072-018-0182-4)
Supplement: Supplementary file 1 — Additional file 1: Table S1. Details of the primers used in this study. [file 13072_2018_182_MOESM1_ESM.xlsx]

## Sheet: Legend
	Supplementary Table 1: Primers used in the Study
1	Primers for bisulfite-converted DNA for pyrosequencing and clonal analysis, as indicated
2	Genomic regions which the bisulfite-converted primers correspond to
3	Primers used for both RT-PCR and qPCR (same set in each case)
	all primers were designed for the hg19 release of the human genome

## Sheet: Bisulfite primers
Primers for bisulfite-converted DNA
Gene	Primer	Application	Oligo sequence (5’-3’)
OR10J5	FW	PYRO	TTTGTGAGGTGAGTAGGTATGTAGA
	RV	PYRO	ATCCAATTTCCTTCTTTTTAATCATAATAC
	SEQ	PYRO	GAGTAGGTATGTAGAAGTT
OR51E2	FW	PYRO	GAGTGAAATGATATATGAAAAAAAGGTTAT
	RV btn	PYRO	CTTTTACCTCATACAATCCTTTTATATCT
	SEQ	PYRO	AAGGTTATATTAGTTTATAAAGTAT
OR2AG1	FW	PYRO	TGTGTGTTTTGTTGGTTT
	RV btn	PYRO	AAATAACCCTTTAAAATATTCATCATCT
	SEQ	PYRO	GTGTGTTTTGTTGGTTTT
LEP	FW	PYRO	TAAGAGGGGAGGGTAGGTATGG
	RV btn	PYRO	CCCTACATCCCTCCTAACTC
	SEQ	PYRO	GGGTAGGTATGGAGT
MAGEA12	FW	PYRO	TGAGTGTGTTGGAGGTATTTGA
	RV btn	PYRO	CCTCCACTAATCTTTAACAAATAATACA
	SEQ	PYRO	ATGGGAGGGAGGATA
PCDHGC4	FW	PYRO	GGGTGGTGAAAGGTAGATAAATT
	RV btn	PYRO	CCACAACAACTAAAAACACCTATCTC
	SEQ	PYRO	GGTGAAAGGTAGATAAATTTAT
PCDHGA2	FW	PYRO	AGGTTTTTTTGAGTAGGTGTAGAA
	RV btn	PYRO	AAACCTCCACCCCCTTAT
	SEQ	PYRO	AGGTGTAGAAATTATTTAGGT
UGT1A4	FW	PYRO	GGAGGAGGGTATTTTGTTTTTTAATTAT
	RV btn	PYRO	ACAACAATCCTATAACCAACC
	SEQ	PYRO	GTTTAATGATAAGGTAATT
UGT1A1	FW	PYRO	TTTAGTAGTTGTAGTAGAGGGGATATG
	RV btn	PYRO	AACTCTTTCACATCCTCCCTTTAA
	SEQ	PYRO	GGGATATGAAATAGTTGTTT
Primers for Clonal analysis
GABRQ	FW	CLONAL	ATTTTTTGGGGAAGGGTTAG
	RV	CLONAL	AAATAAAACTAAAATAATTACCCTCC
	SEQ	CLONAL	GGGAAGGGTTAGTAAT

## Sheet: Genomic primers
Genomic regions for which bisulfite primers were designed
"btn"- biotinylated primer
Gene	Primer	Sequence (5’-3’)
OR10J5	FW	TCTGTGAGGTGAGCAGGCATGCAGA
	RV btn	ATCCAATTTCCTTCTTTTTGATCATGATGC
	SEQ	GAGCAGGCATGCAGAAGCC
OR51E2	FW	GAGTGAAATGACACATGAAAAAAAGGTTAC
	RV btn	CTTTTGCCTCATACAGTCCTTTTATATCT
	SEQ	AAGGTTACATCAGCCCATAAAGCAC
OR2AG1	FW	TGTGTGCTCTGCTGGCTC
	RV btn	AGATGGCCCTTTAGGATATTCATCATCT
	SEQ	GTGTGCTCTGCTGGCTCC
LEP	FW	TAAGAGGGGCGGGCAGGCATGG
	RV btn	CCCTGCATCCCTCCTGACTC
	SEQ	GGGCAGGCATGGAGC
MAGEA12	FW	TGAGTGTGTTGGAGGCATCTGA
	RV btn	CCTCCACTGATCTTTAGCAAATGGTGCA
	SEQ	ATGGGAGGGAGGACA
PCDHGC4	FW	GGGTGGTGAAAGGCAGACAAATC
	RV btn	CCACAGCAGCTGGAGACACCTATCTC
	SEQ	GGTGAAAGGCAGACAAATCTAC
PCDHGA2	FW	AGGTTTTCCTGAGCAGGTGCAGAA
	RV btn	AAACCTCCACCCCCTTGT
	SEQ	AGGTGCAGAAATTATTTAGGC
UGT1A4	FW	GGAGGAGGGCACTTTGTCTTCCAATTAC
	RV btn	GCAGCAGTCCTGTGGCCAGCC
	SEQ	GCTCAATGACAAGGTAATT
UGT1A1	FW	ACTTGGTGTATCGATTGGTTTTTGCCATAT
	RV btn	TGGCTGCCATCCACTGGGATCAACAGTATC
	SEQ	ATATATATATATATAAGTAGGAGAGG
Primers for Clonal analysis
GABRQ	FW	ACTCTTTGGGGAAGGGCCAG
	RV	GGATGGGACTGGGGTAGTTGCCCTCC
	SEQ	GGGGAAGGGCCAGCAAT

## Sheet: qPCR primers
RT-(q)PCR primer details
Gene	Primer	Product size	Primer sequence
DNMT1	FW	204bp	GTGGGGGACTGTGTCTCTGT
	RV		TGAAAGCTGCATGTCCTCAC
ACTB	FW	234bp	GGACTTCGAGCAAGAGATGG
	RV		AGCACTGTGTTGGCGTACAG
HPRT	FW	198bp	AGCCCTGGCGTCGTGATTAGT
	RV		CCCCTTGAGCACACAGAGGGCTA
TSPY2	FW	102bp	ACAGAGACGTCAGGGGACTC
	RV		GCTGAGTACTGCTGTCCTGC
MAGEA10	FW	224bp	GAACTTGCACTGGCCATGGC
	RV		CAGGTGCCTGGCAGTGA
MAGEA12	FW	157bp	GGGCCTCATATCACACGAG
	RV		GTGAGTCTGAGCACGAGTTG
MAGEC2	FW	204bp	GAAACTACTGACCACCCTTC
	RV		GTCGCACATGTATTGCTC
DNMT3B	FW	200bp	GGAACCCGTGAGATGTCCCTC
	RV		CGGATAGCCTCCAGGATTGG
LEP	FW	177bp	GTCCCCTCTTGACCCATCTC
	RV		CTTGTGTTGCTGGGAGTTCC
HOXC13	FW	172bp	GCCGTCTATACGGACATCCC
	RV		GGTAGGCGCAAGGCTTCTG
GHSR	FW	192bp	TACCTCAGTGCTGCCATCAA
	RV		CGGTGACTGTACTCGCAATG
SLCA4	FW	184bp	GGCTCAGATCACCGTAGACA
	RV		TGTGGTAGTCTGTGGCTGTT
