# Supplementary material for: Depletion of DNMT1 in differentiated human cells highlights key classes of sensitive genes and an interplay with polycomb repression
Source: Epigenetics Chromatin. 2018 Mar 29;11:12. doi: 10.1186/s13072-018-0182-4 (PMC5875016; doi:10.1186/s13072-018-0182-4)
Supplement: Supplementary file 5 — Additional file 5: Table S2. Details of the hypomethylated and hypermethylated genes from Figs. 3d and 5a, respectively. [file 13072_2018_182_MOESM5_ESM.xlsx]

## Sheet: Fig4D common hypometh promoters
Chromsome	Start	End	Symbol	d8 Δβ	d10 Δβ	d16 Δβ
chr10	52644936	52646935	A1CF	0.134398	0.11663	0.118887
chr12	8973568	8975567	A2ML1	0.349452	0.349332	0.379296
chr17	79137807	79139806	AATK-AS1	0.165885	0.164711	0.184239
chr16	2387651	2389650	ABCA17P	0.105927	0.112294	0.0846754
chr1	94586189	94588188	ABCA4	0.410064	0.431912	0.457775
chr2	44065505	44067504	ABCG5	0.350916	0.399957	0.317152
chr2	44064603	44066602	ABCG8	0.338426	0.377814	0.346074
chr2	27345182	27347181	ABHD1	0.136495	0.138089	0.166003
chr12	109552900	109554899	ACACB	0.0279145	0.0311156	0.0382802
chr6	88986209	88988208	ACTBP8	0.242888	0.471326	0.471326
chr6	46170966	46172965	ACTG1P9	0.0333589	0.0311549	0.0267753
chr12	52299192	52301191	ACVRL1	0.416912	0.42933	0.470614
chr11	67417631	67419630	ACY3	0.416912	0.42933	0.300705
chr1	155021542	155023541	ADAM15	0.0417972	0.0433883	0.051823
chr1	120438619	120440618	ADAM30	0.554818	0.541199	0.578718
chr16	77468512	77470511	ADAMTS18	0.0834751	0.0737114	0.0505613
chr5	128794458	128796457	ADAMTS19	0.160913	0.1595	0.0904376
chr5	128795883	128797882	ADAMTS19-AS1	0.20654	0.186399	0.151648
chr15	84321338	84323337	ADAMTSL3	0.170218	0.131618	0.0640126
chr2	70994858	70996857	ADD2	0.337789	0.326288	0.300058
chr4	3766575	3768574	ADRA2C	0.442357	0.437368	0.414122
chrX	147580639	147582638	AFF2	0.216081	0.177636	0.164452
chr2	100758702	100760701	AFF3	0.267341	0.177636	0.175954
chr9	133970363	133972362	AIF1L	0.375386	0.386345	0.347466
chr22	21317896	21319895	AIFM3	0.102256	0.386345	0.347466
chr6	106958230	106960229	AIM1	0.18654	0.175259	0.190457
chr21	45704221	45706220	AIRE	0.184726	0.166698	0.196663
chr3	125897408	125899407	ALDH1L1-AS2	0.348124	0.340773	0.254859
chr12	112203191	112205190	ALDH2	0.347432	0.362901	0.339223
chr17	19651757	19653756	ALDH3A1	0.216014	0.178321	0.207566
chr9	95673938	95675937	ALOX15P2	0.252514	0.259889	0.235314
chr2	233270053	233272052	ALPPL2	0.316807	0.325296	0.317403
chr12	85672385	85674384	ALX1	0.270874	0.254222	0.238727
chr4	71456473	71458472	AMBN	0.201962	0.102099	0.173687
chr7	38670668	38672667	AMPH	0.100759	0.0948996	0.056562
chr19	10212973	10214972	ANGPTL6	0.377404	0.426246	0.193874
chr8	41753781	41755780	ANK1	0.474509	0.47619	0.366903
chr18	14177596	14179595	ANKRD20A5P	0.306864	0.30702	0.412153
chr10	37413285	37415284	ANKRD30A	0.368679	0.364986	0.271561
chr1	1356650	1358649	ANKRD65	0.604397	0.645641	0.609101
chr11	69922908	69924907	ANO1	0.118522	0.107286	0.105225
chr11	70034116	70036115	ANO1-AS1	0.429445	0.487363	0.0656047
chr12	101109804	101111803	ANO4	0.123042	0.137344	0.109038
chr2	242126424	242128423	ANO7	0.177141	0.183515	0.2289
chr10	47656081	47658080	ANTXRL	0.3187	0.341108	0.194226
chr17	41001701	41003700	AOC3	0.267363	0.248075	0.260421
chr19	10697492	10699491	AP1M2	0.138594	0.152629	0.167025
chr10	26725632	26727631	APBB1IP	0.08944	0.0719898	0.10549
chr1	159556115	159558114	APCS	0.197154	0.197761	0.200339
chr2	21266446	21268445	APOB	0.368664	0.370934	0.30896
chr22	39491729	39493728	APOBEC3H	0.227525	0.262189	0.0608763
chr11	116698922	116700921	APOC3	0.224923	0.258811	0.19285
chr3	195310577	195312576	APOD	0.190094	0.218555	0.202735
chr22	36600387	36602386	APOL4	0.134729	0.136823	0.185488
chr22	36112419	36114418	APOL5	0.726259	0.709255	0.532811
chr4	36245632	36247631	ARAP2	0.455369	0.414866	0.397189
chr8	143696334	143698333	ARC	0.0479162	0.0549671	0.0419463
chrX	130190716	130192715	ARHGAP36	0.222986	0.234494	0.115634
chr22	45096855	45098854	ARHGAP8	0.420729	0.401004	0.346027
chr1	155971856	155973855	ARHGEF2	0.307336	0.344329	0.442244
chr3	57112858	57114857	ARHGEF3	0.277923	0.259137	0.175285
chrX	63004927	63006926	ARHGEF9	0.284147	0.270881	0.307184
chr22	25080635	25082634	ARL5AP4	0.255144	0.310788	0.107496
chr6	35703309	35705308	ARMC12	0.308852	0.303378	0.314115
chr10	23215453	23217452	ARMC3	0.409273	0.430997	0.405919
chr16	31467901	31469900	ARMC5	0.124278	0.10822	0.0916564
chr15	52861581	52863580	ARPP19	0.692789	0.720141	0.720984
chrX	2923154	2925153	ARSH	0.230166	0.216857	0.41572
chr3	57326211	57328210	ASB14	0.0734374	0.0899509	0.0859324
chr14	94442638	94444637	ASB2	0.0430843	0.0476212	0.13546
chrX	15288090	15290089	ASB9	0.237668	0.25973	0.238967
chr17	7082384	7084383	ASGR1	0.420745	0.423752	0.341824
chr17	3374168	3376167	ASPA	0.423205	0.428516	0.408491
chr18	31157079	31159078	ASXL3	0.316031	0.359903	0.335355
chr7	117067678	117069677	ASZ1	0.238066	0.219248	0.224743
chr1	1383569	1385568	ATAD3C	0.246524	0.254358	0.230629
chr19	3878362	3880361	ATCAY	0.123857	0.119882	0.059701
chrX	119494467	119496466	ATP1B4	0.276218	0.300602	0.187637
chrX	153655478	153657477	ATP6AP1	0.12774	0.124319	0.543169
chr1	206222476	206224475	AVPR1B	0.329241	0.327843	0.222597
chr11	134281313	134283312	B3GAT1	0.251104	0.256697	0.218028
chr18	29265300	29267299	B4GALT6	0.710129	0.724352	0.651587
chr21	11098481	11100480	BAGE2	0.195104	0.193638	0.155267
chr22	38506178	38508177	BAIAP2L2	0.400881	0.446741	0.424918
chr10	135157911	135159910	BANF1P2	0.37662	0.384034	0.473775
chr9	135456072	135458071	BARHL1	0.161612	0.154049	0.0550552
chr1	91182295	91184294	BARHL2	0.382411	0.350298	0.301014
chr9	96717155	96719154	BARX1	0.0798032	0.0810638	0.0553595
chr13	23471645	23473644	BASP1P1	0.273822	0.331898	0.347894
chr14	101053251	101055250	BEGAIN	0.0933814	0.0742424	0.109089
chr1	49242142	49244141	BEND5	0.0948333	0.0884837	0.0605729
chr1	45252878	45254877	BEST4	0.593907	0.614931	0.580511
chrX	101410530	101412529	BEX5	0.297554	0.284353	0.174833
chr22	43505254	43507253	BIK	0.219132	0.202303	0.17663
chr4	81950619	81952618	BMP3	0.468	0.464857	0.313418
chr1	40254034	40256033	BMP8B	0.444306	0.105167	0.391859
chr21	40686133	40688132	BRWD1-AS1	0.0494382	0.0522447	0.0493389
chr21	40686387	40688386	BRWD1-IT2	0.0506784	0.0643309	0.0580447
chr10	73532756	73534755	C10orf54	0.363125	0.366559	0.312155
chr11	2323780	2325779	C11orf21	0.490853	0.501195	0.405761
chr11	112131084	112133083	C11orf34	0.376051	0.370582	0.452708
chr11	45928334	45930333	C11orf94	0.554032	0.555968	0.664747
chr12	40018469	40020468	C12orf40	0.112554	0.0910887	0.0943873
chr12	4428871	4430870	C12orf5	0.0461566	0.0368243	0.0381832
chr14	77291215	77293214	C14orf166B	0.229061	0.255352	0.219851
chr15	45247400	45249399	C15orf43	0.296611	0.331548	0.326451
chr17	56621230	56623229	C17orf47	0.121116	0.116873	0.151454
chr1	22977755	22979754	C1QB	0.212003	0.226445	0.0481283
chr4	15339942	15341941	C1QTNF7	0.480028	0.49043	0.43976
chr12	7259148	7261147	C1RL-AS1	0.0723191	0.0924196	0.0804347
chr1	162346161	162348160	C1orf111	0.170247	0.169245	0.218362
chr1	11041595	11043594	C1orf127	0.331169	0.337916	0.336022
chr1	16555539	16557538	C1orf134	0.265128	0.302228	0.314854
chr1	1934777	1936776	C1orf222	0.141105	0.138766	0.141849
chr1	223565215	223567214	C1orf65	0.248382	0.247923	0.263173
chr1	60538943	60540942	C1orf87	0.23529	0.254866	0.19689
chr1	34630984	34632983	C1orf94	0.0681395	0.0623031	0.085036
chr20	58629480	58631479	C20orf197	0.277723	0.312372	0.257486
chr21	34542042	34544041	C2orf54	0.0535512	0.15659	0.149048
chr2	232456075	232458074	C2orf57	0.0537498	0.0639277	0.0453172
chr2	219220079	219222078	C2orf62	0.214664	0.218743	0.236476
chr2	197674501	197676500	C2orf66	0.115202	0.146494	0.0804195
chr3	184870303	184872302	C3orf70	0.407953	0.335183	0.356248
chr4	5524796	5526795	C4orf6	0.0674272	0.0798283	0.0614553
chr5	169657951	169659950	C5orf58	0.299401	0.288619	0.337014
chr6	28910154	28912153	C6orf100	0.156385	0.147275	0.189189
chr8	10528647	10530646	C8orf74	0.344535	0.369233	0.190406
chr9	130467768	130469767	C9orf117	0.047569	0.0484128	0.0736598
chr9	72434209	72436208	C9orf135	0.605789	0.553402	0.474864
chr9	72435156	72437155	C9orf135-AS1	0.582668	0.560881	0.571927
chr9	86571402	86573401	C9orf64	0.34286	0.371456	0.273651
chr8	61193472	61195471	CA8	0.400784	0.378979	0.28295
chr9	140770741	140772740	CACNA1B	0.379225	0.385074	0.426401
chr12	2799867	2801866	CACNA1C-AS1	0.443187	0.429049	0.452298
chr3	50541176	50543175	CACNA2D2	0.0987799	0.088424	0.0937639
chr3	54155074	54157073	CACNA2D3	0.209738	0.210813	0.266653
chr3	85006632	85008631	CADM2	0.108589	0.101749	0.0980408
chr3	62860555	62862554	CADPS	0.241449	0.232143	0.130823
chr10	105238498	105240497	CALHM3	0.197333	0.213196	0.161646
chr10	5541034	5543033	CALML5	0.202749	0.211004	0.220762
chr10	75633844	75635843	CAMK2G	0.119355	0.125633	0.0962376
chr3	48263337	48265336	CAMP	0.224099	0.20568	0.120493
chr19	7659288	7661287	CAMSAP3	0.226105	0.226822	0.264803
chr6	44125048	44127047	CAPN11	0.238485	0.257273	0.0813926
chr19	39260045	39262044	CAPN12	0.403236	0.396877	0.443403
chr15	42638801	42640800	CAPN3	0.440228	0.481035	0.568272
chr1	230881630	230883629	CAPN9	0.345931	0.351716	0.308481
chr5	35938382	35940381	CAPSL	0.0833214	0.0722612	0.0575532
chr7	94137031	94139030	CASD1	0.621067	0.602651	0.548702
chr1	26515552	26517551	CATSPER4	0.222407	0.237641	0.449473
chr17	77774983	77776982	CBX8	0.0476664	0.0501407	0.0939073
chr4	15469989	15471988	CC2D2A	0.135767	0.139169	0.118709
chr5	68628137	68630136	CCDC125	0.497004	0.492904	0.584354
chr2	179914314	179916313	CCDC141	0.106768	0.0799588	0.142427
chr5	42755403	42757402	CCDC152	0.260781	0.293119	0.278027
chr4	77342522	77344521	CCDC158	0.491313	0.509148	0.455805
chr6	151813665	151815664	CCDC170	0.293887	0.26332	0.255177
chr18	31020566	31022565	CCDC178	0.178688	0.19307	0.0994699
chr9	99999265	100001264	CCDC180	0.193722	0.185913	0.227453
chr11	64106195	64108194	CCDC88B	0.558449	0.533206	0.496239
chr9	36167889	36169888	CCIN	0.543519	0.551774	0.506556
chr19	8116151	8118150	CCL25	0.377282	0.381533	0.343757
chr3	46203596	46205595	CCR3	0.2382	0.185822	0.223934
chr17	38721225	38723224	CCR7	0.283829	0.291937	0.0515247
chr3	39369697	39371696	CCR8	0.0678337	0.101286	0.0588026
chr3	112693470	112695469	CD200R1	0.250637	0.232004	0.273503
chr1	208084248	208086247	CD34	0.438903	0.457875	0.369923
chr5	149791993	149793992	CD74	0.506478	0.50541	0.480408
chr2	87088548	87090547	CD8B	0.101992	0.100585	0.1017
chr19	14489813	14491812	CD97	0.0564163	0.0571509	0.0595626
chr11	64611542	64613541	CDC42BPG	0.23898	0.250487	0.271407
chr4	110474826	110476825	CDC42P4	0.575824	0.509034	0.459109
chr1	54618944	54620943	CDCP2	0.476901	0.489534	0.399477
chr16	65159516	65161515	CDH11	0.14991	0.344396	0.17563
chr18	58999315	59001314	CDH20	0.242307	0.236528	0.125841
chr5	115152152	115154151	CDO1	0.316612	0.286878	0.203092
chrX	139866224	139868223	CDR1	0.287409	0.244461	0.336992
chrX	72665590	72667589	CDX4	0.170673	0.192589	0.147171
chr19	45200921	45202920	CEACAM16	0.173661	0.164508	0.190906
chr1	109791141	109793140	CELSR2	0.245201	0.232853	0.23934
chr11	789624	791623	CEND1	0.254946	0.237776	0.248806
chr18	578867	580866	CETN1	0.42751	0.467249	0.218736
chr2	202022047	202024046	CFLAR-AS1	0.22009	0.335545	0.135833
chr10	50815641	50817640	CHAT	0.205213	0.210944	0.128815
chr22	24110131	24112130	CHCHD10	0.18532	0.196039	0.274195
chr5	68628256	68630255	CHCHD2P2	0.552416	0.54491	0.546758
chr3	236779	238778	CHL1	0.22715	0.224758	0.165172
chr3	238525	240524	CHL1-AS2	0.266076	0.240661	0.188995
chr8	82643169	82645168	CHMP4C	0.234995	0.215976	0.234753
chr12	102089225	102091224	CHPT1	0.290338	0.26125	0.284918
chr1	239548365	239550364	CHRM3	0.155069	0.135153	0.114586
chr8	27336901	27338900	CHRNA2	0.101714	0.109285	0.215976
chr15	78856362	78858361	CHRNA5	0.192202	0.160172	0.137344
chr17	7346880	7348879	CHRNB1	0.213857	0.215794	0.217156
chr3	126241626	126243625	CHST13	0.251704	0.260764	0.310391
chrX	106141894	106143893	CLDN2	0.366868	0.357299	0.337382
chr12	8274728	8276727	CLEC4A	0.504498	0.476659	0.619013
chr19	7850935	7852934	CLEC4GP1	0.105707	0.0941577	0.0857906
chr12	92821425	92823424	CLLU1OS	0.431823	0.415615	0.332567
chr11	57414965	57416964	CLP1	0.0447967	0.0560515	0.0801074
chr6	35742871	35744870	CLPSL2	0.112042	0.101786	0.0714699
chr3	139652527	139654526	CLSTN2	0.107457	0.122359	0.124958
chr9	42491571	42493570	CNN2P2	0.0377751	0.0365024	0.0446949
chr6	88875579	88877578	CNR1	0.222311	0.193419	0.241122
chr19	40732098	40734097	CNTD2	0.343533	0.321487	0.314061
chr7	145811953	145813952	CNTNAP2	0.182921	0.171299	0.118622
chr2	124781364	124783363	CNTNAP5	0.1856	0.171718	0.130553
chr2	228027781	228029780	COL4A3	0.288703	0.270099	0.26283
chr2	228028330	228030329	COL4A4	0.283413	0.254113	0.248501
chr2	3640926	3642925	COLEC11	0.315136	0.325636	0.382183
chr3	15562759	15564758	COLQ	0.0848429	0.0869153	0.102045
chr2	231820808	231822807	COX20P2	0.0759475	0.0516117	0.0859021
chr3	194071558	194073557	CPN2	0.449313	0.483863	0.374315
chr16	89640676	89642675	CPNE7	0.234244	0.233312	0.255783
chr1	207626075	207628074	CR2	0.225569	0.230093	0.1203
chr19	6462288	6464287	CRB3	0.248447	0.26331	0.230782
chr6	49680775	49682774	CRISP2	0.0748761	0.063801	0.0422882
chr8	75895250	75897249	CRISPLD1	0.212252	0.21676	0.289707
chr16	54962602	54964601	CRNDE	0.347072	0.325432	0.301812
chrX	134565385	134567384	CROCCP1	0.0747144	0.0777006	0.119705
chr22	27016428	27018427	CRYBA4	0.449425	0.490182	0.285705
chr7	151137400	151139399	CRYGN	0.311837	0.331152	0.32124
chr17	38170114	38172113	CSF3	0.357486	0.377471	0.402236
chr17	61995699	61997698	CSHL1	0.258346	0.260578	0.326404
chr1	34630944	34632943	CSMD2	0.0679471	0.0627977	0.0818543
chr20	23731406	23733405	CST1	0.106498	0.132167	0.098738
chr20	23618611	23620610	CST3	0.507624	0.502284	0.514645
chr2	168572076	168574075	CTAGE14P	0.260895	0.243615	0.176836
chr2	204731009	204733008	CTLA4	0.159165	0.182294	0.2332
chr2	242810252	242812251	CXXC11	0.191956	0.189981	0.179019
chrX	115593665	115595664	CXorf61	0.0980537	0.113673	0.14422
chr2	178968698	178970697	CYCTP	0.364798	0.374112	0.0935359
chr10	104596791	104598790	CYP17A1	0.32824	0.321214	0.348005
chr10	96828755	96830754	CYP2C8	0.141033	0.181142	0.122078
chr7	1021335	1023334	CYP2W1	0.398444	0.424752	0.32917
chr6	46620024	46622023	CYP39A1	0.0523181	0.0475278	0.052319
chr1	48553540	48555539	CYP46A4P	0.0359323	0.0321702	0.0422956
chr2	10220572	10222571	CYS1	0.323965	0.340252	0.313707
chr9	122131246	122133245	DBC1	0.21204	0.212363	0.126503
chr9	136499982	136501981	DBH	0.0283989	0.0251904	0.0268645
chrX	125686335	125688334	DCAF12L1	0.111661	0.127001	0.107696
chr4	155412431	155414430	DCHS2	0.247068	0.255165	0.113019
chr13	36704944	36706943	DCLK1	0.265084	0.253606	0.154612
chr1	155004800	155006799	DCST1	0.329214	0.3246	0.242624
chr9	135545289	135547288	DDX31	0.143001	0.159326	0.129361
chr16	90012833	90014832	DEF8	0.549598	0.548131	0.543855
chr19	6482069	6484068	DENND1C	0.0596125	0.0500245	0.0473553
chr8	142125877	142127876	DENND3	0.104315	0.109621	0.420316
chr9	117267231	117269230	DFNB31	0.280066	0.272308	0.288817
chrX	50213238	50215237	DGKK	0.293528	0.272252	0.147534
chr17	21025177	21027176	DHRS7B	0.050516	0.0763662	0.0888254
chr14	102026269	102028268	DIO3OS	0.494177	0.50032	0.399441
chr6	43423871	43425870	DLK2	0.247451	0.222481	0.269292
chr7	96636523	96638522	DLX6-AS2	0.0423111	0.0454546	0.0501162
chr1	46971168	46973167	DMBX1	0.40615	0.400996	0.41691
chr12	124419032	124421031	DNAH10OS	0.0289526	0.0539235	0.534493
chr7	21581333	21583332	DNAH11	0.185733	0.165768	0.111994
chr16	30034092	30036091	DOC2A	0.141403	0.137745	0.162548
chr17	30928	32927	DOC2B	0.360648	0.332634	0.14117
chr11	67383229	67385228	DOC2GP	0.385231	0.405526	0.265783
chr20	53090636	53092635	DOK5	0.145997	0.152921	0.104764
chr16	68033990	68035989	DPEP2	0.216695	0.269097	0.197748
chr7	153582682	153584681	DPP6	0.488714	0.452697	0.499541
chr19	54133810	54135809	DPRX	0.13754	0.126892	0.123
chr21	42218566	42220565	DSCAM	0.0928623	0.0923716	0.0811121
chr12	113493014	113495013	DTX1	0.402545	0.371065	0.311043
chr10	76817773	76819772	DUPD1	0.202807	0.224768	0.252897
chr2	96810680	96812679	DUSP2	0.573356	0.585832	0.577894
chr6	290130	292129	DUSP22	0.275579	0.259181	0.216159
chr8	33457125	33459124	DUSP26	0.180659	0.209297	0.159985
chrX	152906446	152908445	DUSP9	0.124417	0.132812	0.122155
chrY	13475733	13477732	DUX4L18	0.101066	0.0601399	0.0929203
chr8	25902414	25904413	EBF2	0.18301	0.168638	0.21166
chr1	43736108	43738107	EBNA1BP2	0.193412	0.191066	0.16408
chr1	236510062	236512061	EDARADD	0.447166	0.435351	0.437869
chr20	57873982	57875981	EDN3	0.212905	0.22697	0.0996397
chr5	38257011	38259010	EGFLAM	0.15165	0.149146	0.18103
chr11	64655269	64657268	EHD1	0.201429	0.221581	0.189489
chr10	81270857	81272856	EIF5AL1	0.392762	0.433481	0.367396
chr1	50512186	50514185	ELAVL4	0.266545	0.262719	0.245904
chr7	73440619	73442618	ELN	0.160339	0.169016	0.190711
chr5	60139717	60141716	ELOVL7	0.26699	0.244067	0.195356
chr2	73141889	73143888	EMX1	0.289974	0.276228	0.248113
chr6	46138209	46140208	ENPP5	0.102551	0.104014	0.0588975
chr20	34677926	34679925	EPB41L1	0.51879	0.571683	0.5769
chr1	16482083	16484082	EPHA2	0.231079	0.234	0.257862
chr4	66535714	66537713	EPHA5	0.110356	0.0772279	0.105045
chr1	22888557	22890556	EPHA8	0.253045	0.510808	0.261398
chr17	48608404	48610403	EPN3	0.0783082	0.0849407	0.0745626
chr19	55581888	55583887	EPS8L1	0.0772811	0.0728027	0.0534993
chr2	26529915	26531914	EPT1	0.493437	0.470528	0.451891
chr2	213403066	213405065	ERBB4	0.117355	0.135156	0.138159
chr3	56501892	56503891	ERC2	0.192954	0.19837	0.145293
chr8	27627966	27629965	ESCO2	0.208607	0.175222	0.221389
chr13	20134910	20136909	ESRRAP1	0.374896	0.40832	0.43666
chr1	217310598	217312597	ESRRG	0.517482	0.525331	0.446954
chr3	138151928	138153927	ESYT3	0.224415	0.217576	0.216328
chr21	40175731	40177730	ETS2	0.0551369	0.06784	0.059535
chr17	74023034	74025033	EVPL	0.471772	0.460495	0.378487
chr2	176948142	176950141	EVX2	0.230606	0.230312	0.17456
chr14	103564981	103566980	EXOC3L4	0.190611	0.228888	0.318981
chr16	74808230	74810229	FA2H	0.49625	0.437733	0.397508
chr1	46858437	46860436	FAAH	0.250545	0.246411	0.143944
chr8	82191098	82193097	FABP5	0.225712	0.226833	0.224183
chr11	70047769	70049768	FADD	0.178817	0.196281	0.122505
chr7	143059364	143061363	FAM131B	0.436883	0.40597	0.362541
chr8	139508566	139510565	FAM135B	0.137438	0.141318	0.173577
chr9	19032752	19034751	FAM154A	0.296173	0.290273	0.282019
chr6	117086387	117088386	FAM162B	0.402905	0.404837	0.384751
chr9	136450820	136452819	FAM163B	0.0518276	0.109753	0.254384
chr14	94383740	94385739	FAM181A	0.11883	0.113323	0.0871817
chr13	46189375	46191374	FAM194B	0.229892	0.228501	0.257343
chr10	128993923	128995922	FAM196A	0.0973263	0.0798405	0.068858
chrY	9384194	9386193	FAM197Y1	0.279523	0.174743	0.159058
chrY	9192511	9194510	FAM197Y8	0.178374	0.107723	0.0725415
chr3	43019259	43021258	FAM198A	0.165714	0.170086	0.150087
chr3	68981262	68983261	FAM19A4	0.189484	0.188821	0.100629
chr9	99882441	99884440	FAM220CP	0.263423	0.260677	0.358633
chr17	21823797	21825796	FAM27L	0.128907	0.134535	0.0660744
chr21	42674639	42676638	FAM3B	0.348874	0.351148	0.286798
chrX	37024932	37026931	FAM47C	0.131423	0.0994726	0.165786
chrX	37404016	37406015	FAM47DP	0.445393	0.448078	0.562965
chr4	77171386	77173385	FAM47E-STBD1	0.251735	0.25638	0.249693
chr8	7571465	7573464	FAM90A14P	0.0393672	0.0441701	0.034758
chr19	53811398	53813397	FAM90A28P	0.241438	0.254284	0.237726
chr11	1685327	1687326	FAM99A	0.0620443	0.0664397	0.0740539
chr9	97402032	97404031	FBP1	0.306468	0.308957	0.172356
chr5	135264506	135266505	FBXL21	0.561068	0.565867	0.446835
chr2	73511060	73513059	FBXO41	0.132252	0.126786	0.141595
chr9	137771154	137773153	FCN2	0.28348	0.260797	0.253453
chr1	27700816	27702815	FCN3	0.461171	0.506534	0.438691
chr18	14393409	14395408	FEM1AP2	0.103102	0.0558943	0.0554348
chr20	34194985	34196984	FER1L4	0.183548	0.223062	0.281903
chr2	97306974	97308973	FER1L5	0.389371	0.399118	0.473468
chr7	19184545	19186544	FERD3L	0.346086	0.333824	0.171862
chr7	121950246	121952245	FEZF1	0.0941352	0.0895321	0.076849
chr19	35840945	35842944	FFAR1	0.288448	0.284486	0.19824
chr5	142077118	142079117	FGF1	0.416351	0.415305	0.39875
chr5	44389309	44391308	FGF10	0.0524786	0.0499389	0.0426922
chr13	103045480	103047479	FGF14-AS2	0.0949714	0.0864257	0.179437
chr13	103046370	103048369	FGF14-IT1	0.100382	0.0865821	0.0774314
chr4	1793534	1795533	FGFR3	0.323522	0.349221	0.257838
chr7	76828644	76830643	FGL2	0.408586	0.399653	0.502975
chr11	63869160	63871159	FLRT1	0.614281	0.596882	0.537732
chr1	171058518	171060517	FMO3	0.163997	0.182492	0.149305
chr5	156772230	156774229	FNDC9	0.402601	0.405561	0.219842
chr14	29233550	29235549	FOXG1	0.464529	0.436256	0.461746
chrX	101802642	101804641	FOXN3P1	0.10509	0.0949404	0.136893
chr13	39259766	39261765	FREM2	0.0660251	0.0678536	0.071011
chr4	144621329	144623328	FREM3	0.458855	0.43577	0.372747
chr9	15527182	15529181	FTH1P12	0.0392051	0.0448453	0.0433074
chrX	34163653	34165652	FTH1P14	0.104511	0.118583	0.0730826
chrX	37061151	37063150	FTH1P18	0.270206	0.323466	0.243744
chrX	37349774	37351773	FTH1P19	0.310601	0.347006	0.334541
chr1	117317746	117319745	FTH1P22	0.216824	0.221957	0.170243
chr2	84516306	84518305	FUNDC2P2	0.145647	0.128276	0.0821346
chr22	39550030	39552029	FUNDC2P4	0.0687665	0.0733548	0.567284
chr6	96462360	96464359	FUT9	0.24777	0.270939	0.0861092
chr11	117698914	117700913	FXYD2	0.0668183	0.0406586	0.0497749
chr19	35605232	35607231	FXYD3	0.295825	0.310727	0.334841
chr10	43049388	43051387	FXYD6P1	0.0414202	0.0366096	0.043504
chr12	130645504	130647503	FZD10	0.278474	0.287931	0.145223
chr12	130646302	130648301	FZD10-AS1	0.422063	0.422868	0.178717
chrX	153979359	153981358	GAB3	0.220799	0.223886	0.230362
chr9	101470980	101472979	GABBR2	0.393808	0.402419	0.252968
chr15	27110010	27112009	GABRA5	0.126567	0.1485	0.0806502
chr5	160975551	160977550	GABRB2	0.100336	0.0935641	0.189289
chr15	27214929	27216928	GABRG3	0.175286	0.17477	0.203672
chr2	171668223	171670222	GAD1	0.079154	0.107478	0.109083
chr11	65816152	65818151	GAL3ST3	0.321717	0.322174	0.331942
chr2	154726926	154728925	GALNT13	0.312885	0.311434	0.259311
chr14	69724494	69726493	GALNT16	0.411744	0.444423	0.424306
chr4	172731905	172733904	GALNTL6	0.0780048	0.0845353	0.151086
chr19	56685889	56687888	GALP	0.23921	0.234441	0.168279
chr18	74961005	74963004	GALR1	0.333971	0.338886	0.268998
chr17	10101369	10103368	GAS7	0.276667	0.281692	0.193694
chr10	8094948	8096947	GATA3-AS1	0.126191	0.120562	0.123286
chr20	61050527	61052526	GATA5	0.11722	0.110455	0.0832362
chr2	237076513	237078512	GBX2	0.310524	0.263841	0.271661
chr14	55369071	55371070	GCH1	0.297157	0.297658	0.293361
chr5	74326225	74328224	GCNT4	0.231314	0.282157	0.0878022
chr8	75231865	75233864	GDAP1	0.191354	0.182519	0.0540024
chr10	48416354	48418353	GDF2	0.21469	0.214208	0.184255
chr8	21669370	21671369	GFRA2	0.0293525	0.0178023	0.0277663
chr5	137609861	137611860	GFRA3	0.22396	0.228247	0.216116
chr7	30590596	30592595	GGCT	0.53544	0.555109	0.517405
chr17	4463614	4465613	GGT6	0.49067	0.531988	0.445139
chr17	61995680	61997679	GH1	0.258346	0.266759	0.326404
chr7	150417841	150419840	GIMAP5	0.24411	0.222846	0.261418
chr17	47045459	47047458	GIP	0.73499	0.745332	0.745794
chr19	3584051	3586050	GIPC3	0.179403	0.162687	0.164328
chr1	35257099	35259098	GJA4	0.15026	0.126991	0.165471
chr13	20806035	20808034	GJB6	0.0770774	0.0691365	0.0572945
chr17	38519568	38521567	GJD3	0.512855	0.513083	0.48738
chr12	129336472	129338471	GLT1D1	0.302736	0.285485	0.141044
chr3	52332584	52334583	GLYCTK-AS1	0.303622	0.347787	0.315517
chr8	37797148	37799147	GOT1L1	0.393343	0.416412	0.353554
chr14	63785094	63787093	GPHB5	0.0844376	0.114738	0.0646924
chr6	24494934	24496933	GPLD1	0.152858	0.124277	0.0978282
chrX	13956258	13958257	GPM6B	0.3223	0.280406	0.522411
chr6	47652100	47654099	GPR115	0.328666	0.328021	0.277318
chr3	120003442	120005441	GPR156	0.479758	0.494566	0.458725
chr10	25462491	25464490	GPR158	0.344082	0.320052	0.224539
chr1	200840583	200842582	GPR25	0.54995	0.56021	0.483407
chr19	51272221	51274220	GPR32	0.308185	0.223403	0.250353
chr1	101002193	101004192	GPR88	0.544383	0.56737	0.487894
chr18	18820703	18822702	GREB1L	0.332308	0.350938	0.309443
chr21	31311852	31313851	GRIK1	0.14262	0.123288	0.114471
chr1	37499231	37501230	GRIK3	0.326584	0.329758	0.285828
chr16	10276112	10278111	GRIN2A	0.110797	0.106539	0.096101
chr3	14583089	14585088	GRIP2	0.24431	0.241145	0.390871
chr13	114319970	114321969	GRK1	0.622331	0.63444	0.605871
chr14	95236063	95238062	GSC	0.335011	0.349472	0.28729
chr16	28074331	28076330	GSG1L	0.266186	0.143632	0.191451
chr11	106888751	106890750	GUCY1A2	0.26599	0.182616	0.139463
chr4	156586363	156588362	GUCY1A3	0.208447	0.121171	0.0830907
chr11	45941672	45943671	GYLTL1B	0.381783	0.312873	0.227537
chr5	153857325	153859324	HAND1	0.279113	0.192069	0.173586
chr19	19373106	19375105	HAPLN4	0.38972	0.379864	0.322903
chr15	20710934	20712933	HERC2P3	0.274826	0.100985	0.125283
chr4	145565673	145567672	HHIP	0.281143	0.223032	0.189937
chr6	25882124	25884123	HIST1H2APS2	0.56486	0.410065	0.308831
chr6	26043386	26045385	HIST1H2BB	0.31185	0.133341	0.110311
chr6	25731891	25733890	HIST1H2BPS1	0.481237	0.358201	0.270034
chr6	26044139	26046138	HIST1H3C	0.17825	0.0887232	0.0762041
chr1	120904528	120906527	HIST2H2BA	0.318385	0.254398	0.198631
chr19	37802239	37804238	HKR1	0.140153	0.116395	0.116419
chr6	33042203	33044202	HLA-DPB1	0.0849371	0.0944335	0.0662416
chr6	33078728	33080727	HLA-DPB2	0.183465	0.183697	0.0618811
chr17	53340873	53342872	HLF	0.424577	0.423263	0.329028
chr12	110867588	110869587	HMGA1P3	0.349225	0.356864	0.386686
chr20	33421766	33423765	HMGB3P1	0.148508	0.253072	0.07378
chr10	19776530	19778529	HMGN1P20	0.0425547	0.0761438	0.0440649
chr19	54271308	54273307	HMGN1P32	0.380597	0.429906	0.389133
chr1	182911040	182913039	HMGN1P4	0.469851	0.400387	0.456205
chr12	121414846	121416845	HNF1A	0.270047	0.319303	0.276362
chr17	36104738	36106737	HNF1B	0.343447	0.326702	0.249341
chr8	76318649	76320648	HNF4G	0.199954	0.147388	0.15907
chrX	63262685	63264684	HNRNPDP1	0.18064	0.179722	0.0794621
chr10	99342580	99344579	HOGA1	0.420451	0.467107	0.476341
chr17	46799030	46801029	HOXB-AS5	0.285501	0.277436	0.180839
chr1	33350095	33352094	HPCA	0.318576	0.283245	0.272971
chr19	35596709	35598708	HPN-AS1	0.218584	0.227669	0.296573
chr10	100995120	100997119	HPSE2	0.112156	0.108775	0.139334
chr16	22823998	22825997	HS3ST2	0.426425	0.367	0.344877
chr13	96741593	96743592	HS6ST3	0.301358	0.306386	0.310314
chr4	88243559	88245558	HSD17B13	0.261499	0.232794	0.299069
chr4	13333538	13335537	HSP90AB2P	0.345182	0.279969	0.420893
chr7	154860534	154862533	HTR5A	0.274303	0.243139	0.270149
chr7	123452693	123454692	HYALP1	0.174685	0.182973	0.100555
chr16	71264126	71266125	HYDIN	0.153523	0.165496	0.150998
chr17	62097495	62099494	ICAM2	0.260299	0.275777	0.204288
chr19	10396143	10398142	ICAM4	0.338076	0.341883	0.321429
chr12	25801014	25803013	IFLTD1	0.199077	0.200886	0.162954
chr21	34773702	34775701	IFNGR2	0.290544	0.275277	0.212053
chr19	39757654	39759653	IFNL2	0.218923	0.276558	0.253716
chr9	38423945	38425944	IGFBPL1	0.161158	0.160343	0.155368
chr14	106366013	106368012	IGHD1-14	0.0693349	0.0414068	0.0715798
chr14	106366521	106368520	IGHD6-13	0.0839203	0.0487453	0.0947945
chr14	106321824	106323823	IGHM	0.0269696	0.0237742	0.0344238
chr7	50342220	50344219	IKZF1	0.416856	0.426578	0.399482
chr1	67771547	67773546	IL12RB2	0.241737	0.22792	0.221891
chr1	206970715	206972714	IL19	0.384393	0.391356	0.302055
chr1	207069288	207071287	IL24	0.343584	0.376858	0.402438
chr12	122658247	122660246	IL31	0.446284	0.462345	0.351373
chr3	121740552	121742551	ILDR1	0.422266	0.42408	0.546485
chr1	38412230	38414229	INPP5B	0.22623	0.236688	0.315306
chr9	5185169	5187168	INSL6	0.48615	0.497216	0.454966
chr13	23411520	23413519	IPMKP1	0.273056	0.297765	0.344747
chr2	237415686	237417685	IQCA1	0.598266	0.582226	0.63041
chr3	51906112	51908111	IQCF5-AS1	0.108719	0.0394928	0.0985419
chr5	50677421	50679420	ISL1	0.287384	0.276271	0.138427
chr15	74391152	74393151	ISLR2	0.0778677	0.102761	0.0950782
chr19	17958381	17960380	JAK3	0.435567	0.453619	0.31796
chr8	75233064	75235063	JPH1	0.212977	0.232441	0.110556
chr16	87633941	87635940	JPH3	0.11959	0.115473	0.113683
chrY	15862036	15864035	KALP	0.0951133	0.114112	0.0629926
chr2	97308025	97310024	KANSL3	0.443219	0.456394	0.455349
chr12	5151585	5153584	KCNA5	0.0684133	0.0595869	0.0816218
chr1	6050026	6052025	KCNAB2	0.225328	0.208876	0.177152
chrX	48827477	48829476	KCND1	0.120826	0.0991269	0.114483
chr18	77622168	77624167	KCNG2	0.655591	0.653943	0.635558
chr2	163694741	163696740	KCNH7	0.0799054	0.0650783	0.0700263
chr4	21949923	21951922	KCNIP4	0.32893	0.311767	0.240738
chr11	128736769	128738768	KCNJ1	0.47986	0.45336	0.411414
chr1	233748250	233750249	KCNK1	0.397073	0.416169	0.38931
chr2	47797579	47799578	KCNK12	0.328241	0.312403	0.188774
chr14	90526609	90528608	KCNK13	0.407146	0.368367	0.349515
chr8	140714800	140716799	KCNK9	0.260163	0.256465	0.241267
chr3	178984291	178986290	KCNMB3	0.504375	0.494054	0.496389
chr11	2464414	2466413	KCNQ1	0.378703	0.364563	0.384715
chr11	2889763	2891762	KCNQ1DN	0.403332	0.402648	0.407808
chr4	44450325	44452324	KCTD8	0.123089	0.105096	0.119774
chr1	175161636	175163635	KIAA0040	0.122966	0.119027	0.053271
chr10	23982175	23984174	KIAA1217	0.218148	0.204542	0.107369
chr8	12801651	12803650	KIAA1456	0.0588199	0.0489628	0.0503941
chr10	118885598	118887597	KIAA1598	0.190924	0.206705	0.181407
chr22	25347197	25349196	KIAA1671	0.0653312	0.0629542	0.0685503
chr20	16553579	16555578	KIF16B	0.205369	0.186333	0.191832
chr12	39836693	39838692	KIF21A	0.227498	0.207251	0.124405
chr17	51898739	51900738	KIF2B	0.0506213	0.0606571	0.0523347
chr19	55234502	55236501	KIR2DL4	0.0738006	0.0823488	0.174277
chr19	55342631	55344630	KIR2DS4	0.108093	0.119142	0.0744533
chr19	55234469	55236468	KIR3DL1	0.0738006	0.0823488	0.174277
chr19	55234484	55236483	KIR3DL3	0.0738006	0.0823488	0.174277
chr4	39406973	39408972	KLB	0.33011	0.353803	0.223248
chrX	21675949	21677948	KLHL34	0.565807	0.555655	0.474039
chr19	51486856	51488855	KLK7	0.16606	0.174475	0.172216
chr19	51399155	51401154	KLKP1	0.412436	0.364529	0.39691
chr7	139167959	139169958	KLRG2	0.235277	0.223124	0.240564
chr10	134972451	134974450	KNDC1	0.118141	0.111868	0.0864073
chr3	42977778	42979777	KRBOX1-AS1	0.262811	0.270506	0.336075
chr17	39022963	39024962	KRT12	0.437476	0.421167	0.347753
chr5	122970304	122972303	KRT18P16	0.413129	0.373254	0.356505
chr11	124981557	124983556	KRT18P59	0.227985	0.218483	0.181394
chr17	39506565	39508564	KRT33A	0.2418	0.226928	0.145905
chr17	39580276	39582275	KRT37	0.274382	0.278146	0.23501
chr12	52585285	52587284	KRT80	0.280885	0.288369	0.267668
chr21	46018997	46020996	KRTAP10-7	0.0400877	0.0510257	0.051617
chr11	1649533	1651532	KRTAP5-5	0.387523	0.384621	0.381663
chr21	31985750	31987749	KRTAP6-1	0.0869278	0.156617	0.0864018
chr4	64214332	64216331	LARP1BP1	0.0526684	0.0608966	0.0420818
chr1	152595080	152597079	LCE3A	0.149299	0.183689	0.129644
chr1	32715340	32717339	LCK	0.586708	0.611217	0.509491
chr9	138411784	138413783	LCN1	0.0337631	0.0430546	0.0408537
chr9	139637309	139639308	LCN10	0.380131	0.396616	0.328925
chr11	83525807	83527806	LDHAL6DP	0.232505	0.21335	0.190959
chr1	54483357	54485356	LDLRAD1	0.31846	0.320721	0.252562
chr13	53313448	53315447	LECT1	0.359633	0.360385	0.188109
chr7	127879837	127881836	LEP	0.455512	0.447147	0.405439
chr19	58554460	58556459	LETM1P2	0.146139	0.177282	0.226751
chr19	39263633	39265632	LGALS7	0.334119	0.369444	0.29516
chr1	236679800	236681799	LGALS8	0.134476	0.169193	0.0859366
chr4	41360124	41362123	LIMCH1	0.631281	0.64763	0.68069
chr10	1204208	1206207	LINC00200	0.422216	0.456649	0.399829
chr14	106936945	106938944	LINC00221	0.171068	0.154357	0.19032
chr6	170198422	170200421	LINC00242	0.352958	0.338582	0.331447
chr17	8126862	8128861	LINC00324	0.576201	0.584538	0.582242
chr6	133407719	133409718	LINC00326	0.347687	0.459369	0.203664
chr13	75125140	75127139	LINC00347	0.301494	0.257542	0.29286
chr13	95354617	95356616	LINC00391	0.0888767	0.0709522	0.0884777
chr21	17441342	17443341	LINC00478	0.0854086	0.0796582	0.0646602
chr14	101122087	101124086	LINC00523	0.53091	0.579574	0.524068
chr14	101873760	101875759	LINC00524	0.0415388	0.049711	0.19225
chr6	105387903	105389902	LINC00577	0.356102	0.3342	0.352197
chr14	24403278	24405277	LINC00596	0.132538	0.16203	0.233051
chr14	90920074	90922073	LINC00642	0.357124	0.367253	0.395918
chr14	103588845	103590844	LINC00677	0.427648	0.415067	0.386193
chr7	158797713	158799712	LINC00689	0.282251	0.270323	0.165422
chr10	2356770	2358769	LINC00701	0.178269	0.187894	0.0947293
chr10	42969491	42971490	LINC00839	0.363669	0.380864	0.383584
chr21	33947692	33949691	LINC00846	0.130266	0.0497189	0.037432
chr3	94655516	94657515	LINC00879	0.317231	0.285404	0.193437
chr22	48026819	48028818	LINC00898	0.117098	0.112537	0.0995381
chr7	44077270	44079269	LINC00957	0.338779	0.354782	0.336722
chr1	2984502	2986501	LINC00982	0.404646	0.419732	0.362871
chr18	44236497	44238496	LOXHD1	0.198445	0.20348	0.126302
chr4	62065476	62067475	LPHN3	0.166577	0.171636	0.149231
chr4	155546597	155548596	LRAT	0.206587	0.193526	0.148158
chr6	40554705	40556704	LRFN2	0.073881	0.0771889	0.140567
chr6	150185700	150187699	LRP11	0.0459777	0.0393245	0.0383075
chr11	76381292	76383291	LRRC32	0.306393	0.312503	0.252637
chr17	34244515	34246514	LRRC37A9P	0.689683	0.714244	0.451416
chr1	13840044	13842043	LRRC38	0.290659	0.267786	0.218459
chr3	26662797	26664796	LRRC3B	0.258951	0.256976	0.192652
chr19	51070803	51072802	LRRC4B	0.195552	0.196095	0.231777
chr1	70032581	70034580	LRRC7	0.120306	0.127592	0.154809
chr7	16565005	16567004	LRRC72	0.277873	0.321948	0.353109
chr3	37224681	37226680	LRRFIP2	0.0631946	0.103992	0.0606596
chr4	111866456	111868455	LYPLA1P2	0.280308	0.323594	0.349668
chr16	79634112	79636111	MAF	0.0735049	0.0719159	0.0753114
chrX	27824607	27826606	MAGEB10	0.157576	0.178514	0.0843098
chrX	140990180	140992179	MAGEC1	0.125832	0.099773	0.111346
chrX	141292577	141294576	MAGEC2	0.0527416	0.0505414	0.0752441
chr15	23890676	23892675	MAGEL2	0.202329	0.269826	0.32066
chr9	72656997	72658996	MAMDC2	0.181031	0.0981499	0.115921
chrX	43513967	43515966	MAOA	0.26984	0.260872	0.172193
chr3	183542883	183544882	MAP6D1	0.192008	0.207019	0.160543
chr22	50699755	50701754	MAPK12	0.162677	0.163216	0.167074
chr6	35993988	35995987	MAPK14	0.183797	0.193284	0.180501
chr6	160326474	160328473	MAS1	0.306963	0.271936	0.252672
chr5	65890676	65892675	MAST4	0.156489	0.148157	0.146171
chr3	183146067	183148066	MCF2L2	0.256319	0.222087	0.259707
chr15	94773267	94775266	MCTP2	0.109405	0.100143	0.107366
chr14	48143658	48145657	MDGA2	0.318656	0.298227	0.326337
chr10	70749393	70751392	MED28P1	0.697712	0.6955	0.674433
chr1	3527560	3529559	MEGF6	0.182865	0.172044	0.204746
chr7	130124546	130126545	MEST	0.479021	0.496941	0.452109
chr17	19290054	19292053	MFAP4	0.0715429	0.0693021	0.0496257
chr12	8814985	8816984	MFAP5	0.273399	0.264539	0.0510285
chrX	133303809	133305808	MIR106A	0.0864261	0.0814475	0.088468
chr8	65290206	65292205	MIR124-2	0.100409	0.0842383	0.0689507
chr2	180725136	180727135	MIR1258	0.297247	0.26889	0.348828
chr10	14477075	14479074	MIR1265	0.407899	0.422537	0.272116
chr1	53392846	53394845	MIR1273F	0.0729283	0.0623928	0.0319011
chr5	159893775	159895774	MIR146A	0.0350515	0.0405704	0.0386433
chr7	129414355	129416354	MIR183	0.483094	0.502876	0.491621
chrX	133303647	133305646	MIR18B	0.0477439	0.0649577	0.0777142
chr17	41520575	41522574	MIR2117	0.387415	0.387717	0.426622
chr2	219922973	219924972	MIR3131	0.133378	0.149916	0.126274
chr7	57471231	57473230	MIR3147	0.286374	0.289962	0.177848
chr1	224444344	224446343	MIR320B2	0.528509	0.518184	0.476081
chr2	219865932	219867931	MIR375	0.341914	0.338532	0.278182
chr22	42318802	42320801	MIR378I	0.416639	0.420811	0.57846
chr7	151130226	151132225	MIR3907	0.0497817	0.0717957	0.0265757
chr15	66331071	66333070	MIR4311	0.186431	0.221705	0.0407608
chr1	22591232	22593231	MIR4418	0.0582192	0.0530099	0.0553265
chr5	1062590	1064589	MIR4635	0.232484	0.302157	0.0878009
chr17	77680559	77682558	MIR4739	0.182499	0.177402	0.143002
chr19	54227196	54229195	MIR516B2	0.143701	0.177107	0.0827766
chr19	54228676	54230675	MIR526A2	0.160473	0.194151	0.0749083
chr3	111830148	111832147	MIR567	0.501874	0.511815	0.46337
chr8	103136160	103138159	MIR5680	0.245278	0.200475	0.205796
chr10	102733242	102735241	MIR608	0.227162	0.225405	0.404513
chr12	81225909	81227908	MIR617	0.451266	0.509071	0.356264
chr12	81329113	81331112	MIR618	0.213162	0.249808	0.223433
chrX	49776349	49778348	MIR660	0.319604	0.352493	0.397441
chr11	43579706	43581705	MIR670	0.0850541	0.0843304	0.0380931
chr15	89153556	89155555	MIR7-2	0.37638	0.402389	0.411987
chr15	89909748	89911747	MIR9-3	0.162838	0.160024	0.198993
chr4	8006609	8008608	MIR95	0.411922	0.437111	0.384704
chr7	129414110	129416109	MIR96	0.459166	0.477613	0.471449
chr6	33771289	33773288	MLN	0.0866965	0.0645417	0.0726993
chr16	83931231	83933230	MLYCD	0.429873	0.395221	0.350521
chr22	24108913	24110912	MMP11	0.0666399	0.0648884	0.142175
chr9	27529280	27531279	MOB3B	0.315195	0.271914	0.285323
chr18	33765982	33767981	MOCOS	0.265969	0.27231	0.253782
chr16	48529401	48531400	MOCS1P1	0.438742	0.462392	0.517102
chr22	43805702	43807701	MPPED1	0.145566	0.156085	0.0364482
chr11	30607920	30609919	MPPED2	0.120195	0.131728	0.0636761
chr11	118122566	118124565	MPZL3	0.101873	0.12861	0.0894377
chr1	55105963	55107962	MROH7	0.0309375	0.0376834	0.0332781
chr6	44094695	44096694	MRPL14	0.116632	0.125789	0.145819
chr9	138390330	138392329	MRPS2	0.239746	0.238796	0.242187
chr10	126853746	126855745	MRPS21P6	0.128438	0.0767509	0.0561709
chr2	95814680	95816679	MRPS5	0.109124	0.137139	0.0574124
chr6	24401653	24403652	MRS2	0.158966	0.147894	0.106201
chr2	234776591	234778590	MSL3P1	0.415672	0.441746	0.374493
chr16	56597461	56599460	MT4	0.0764654	0.0766522	0.0799731
chr2	42720209	42722208	MTA3	0.322653	0.277782	0.360986
chr1	26143631	26145630	MTFR1L	0.639708	0.696341	0.642446
chr5	41967969	41969968	MTHFD2P6	0.458888	0.513154	0.501566
chr1	155199266	155201265	MTX1P1	0.108047	0.0564613	0.0566469
chrX	3264183	3266182	MXRA5	0.260008	0.2217	0.266891
chr2	16079186	16081185	MYCN	0.0829721	0.0657352	0.0780469
chr20	33561706	33563705	MYH7B	0.171451	0.161731	0.182069
chr10	26221696	26223695	MYO3A	0.207179	0.204679	0.193188
chr1	171621312	171623311	MYOC	0.22491	0.215382	0.0734967
chr2	2334533	2336532	MYT1L	0.0929626	0.0869504	0.070313
chr4	80246705	80248704	NAA11	0.175051	0.212003	0.304126
chr7	100823058	100825057	NAT16	0.0915352	0.0779782	0.0673513
chr1	19965548	19967547	NBL1	0.0845996	0.086441	0.0822784
chr8	103136636	103138635	NCALD	0.230213	0.204058	0.205089
chr11	113144124	113146123	NCAM1-AS1	0.263882	0.247735	0.271899
chr1	24881102	24883101	NCMAP	0.201165	0.216938	0.187118
chr6	41301893	41303892	NCR2	0.430888	0.441786	0.359401
chr11	17371773	17373772	NCR3LG1	0.25022	0.26374	0.166011
chrX	43832251	43834250	NDP	0.100629	0.11375	0.0861691
chr1	226150379	226152378	NDUFA3P3	0.0346887	0.0446265	0.0340815
chr5	58823187	58825186	NDUFB4P2	0.0806345	0.603123	0.0709172
chr14	74096679	74098678	NDUFB8P1	0.122744	0.0324606	0.0727766
chr22	29874719	29876718	NEFH	0.547934	0.557396	0.6016
chr8	24814125	24816124	NEFL	0.111729	0.0685135	0.11869
chr1	72302196	72304195	NEGR1-IT1	0.135725	0.161713	0.0485978
chr1	198124593	198126592	NEK7	0.227946	0.201021	0.258057
chr2	242748420	242750419	NEU4	0.465988	0.486003	0.580944
chr2	233877483	233879482	NGEF	0.126952	0.118343	0.0688246
chr12	772446	774445	NINJ2	0.443081	0.447156	0.377487
chr1	148864676	148866675	NKAIN1P1	0.0541426	0.0460175	0.0541209
chr6	124123786	124125785	NKAIN2	0.30444	0.277289	0.195673
chr4	1399620	1401619	NKX1-1	0.261373	0.244438	0.218409
chr10	126138254	126140253	NKX1-2	0.246923	0.236073	0.202755
chr14	37051313	37053312	NKX2-8	0.184459	0.199174	0.122425
chr16	3626902	3628901	NLRC3	0.444434	0.499816	0.414087
chr19	54327149	54329148	NLRP12	0.24283	0.311684	0.322904
chr2	232394707	232396706	NMUR1	0.180433	0.170728	0.193203
chr11	66186975	66188974	NPAS4	0.444445	0.442009	0.344539
chr2	198245117	198247116	NPM1P46	0.351701	0.252872	0.259814
chr8	21880136	21882135	NPM2	0.177414	0.183808	0.208485
chr15	73925976	73927975	NPTN	0.0377294	0.0407866	0.0444124
chr7	25267606	25269605	NPVF	0.108194	0.126553	0.093249
chr7	24322282	24324281	NPY	0.350057	0.33666	0.256347
chr1	161207593	161209592	NR1I3	0.222393	0.247871	0.260301
chr6	108485762	108487761	NR2E1	0.176021	0.171969	0.0868071
chr3	47051532	47053531	NRADDP	0.730861	0.758531	0.723325
chr14	90797982	90799981	NRDE2	0.212213	0.209902	0.247354
chr6	6006701	6008700	NRN1	0.193015	0.174485	0.146594
chr3	196365057	196367056	NRROS	0.256373	0.260231	0.295767
chr4	40750414	40752413	NSUN7	0.565728	0.561961	0.564586
chr2	18770339	18772338	NT5C1B	0.412383	0.401496	0.245871
chr2	18770331	18772330	NT5C1B-RDH14	0.412383	0.401496	0.245871
chr4	118496830	118498829	NT5C3AP1	0.101503	0.131069	0.150659
chr15	88799500	88801499	NTRK3	0.224503	0.216575	0.192763
chr12	106533312	106535311	NUAK1	0.307566	0.311912	0.308333
chrX	51073583	51075582	NUDT10	0.136081	0.132746	0.193526
chr16	28549996	28551995	NUPR1	0.215107	0.196646	0.164522
chr19	16829287	16831286	NWD1	0.176579	0.187559	0.169161
chrX	101803393	101805392	NXF4	0.10509	0.0949404	0.136893
chr19	17571264	17573263	NXNL1	0.299455	0.307494	0.314453
chr2	139537419	139539418	NXPH2	0.312881	0.296563	0.240803
chrX	41305187	41307186	NYX	0.392269	0.408355	0.51097
chr12	113414700	113416699	OAS2	0.297795	0.315743	0.260578
chr17	8241682	8243681	ODF4	0.294267	0.294803	0.258056
chr21	34440950	34442949	OLIG1	0.268035	0.273492	0.221861
chr12	10324238	10326237	OLR1	0.304616	0.328429	0.219448
chrX	153408198	153410197	OPN1LW	0.216444	0.244637	0.219361
chr11	6865383	6867382	OR10A5	0.206454	0.190234	0.24328
chr11	124054423	124056422	OR10D3	0.0833803	0.0868573	0.104634
chr11	123892220	123894219	OR10G9	0.10084	0.087517	0.0686735
chr1	159505343	159507342	OR10J5	0.0513695	0.0761565	0.0396133
chr11	57971154	57973153	OR1S2	0.14665	0.080741	0.0969806
chr11	6804748	6806747	OR2AG1	0.0950359	0.052198	0.0701049
chr7	143655527	143657526	OR2F1	0.43921	0.521701	0.301033
chr1	248650385	248652384	OR2T5	0.0737827	0.0530916	0.0674048
chr11	4663150	4665149	OR51E1	0.254773	0.337186	0.33067
chr11	4718585	4720584	OR51E2	0.305593	0.323058	0.20892
chr11	4945138	4947137	OR51G1	0.21187	0.221347	0.188209
chr11	6048472	6050471	OR56A1	0.100126	0.0777591	0.0450149
chr11	56258372	56260371	OR5M8	0.0507335	0.0662111	0.0489946
chr11	57796902	57798901	OR6Q1	0.0287848	0.0311354	0.0791144
chr11	123814081	123816080	OR6T1	0.0532556	0.0632087	0.0495295
chr13	42014536	42016535	OR7E155P	0.466972	0.474508	0.471713
chr13	42005947	42007946	OR7E36P	0.412585	0.402653	0.225463
chr13	42015406	42017405	OR7E37P	0.466972	0.474508	0.471713
chr11	124133340	124135339	OR8G5	0.0377182	0.0995016	0.0588056
chr7	142723783	142725782	OR9A2	0.0451914	0.0458679	0.0372354
chr11	57956406	57958405	OR9Q2	0.178151	0.167559	0.17915
chr3	152551236	152553235	P2RY1	0.157361	0.15697	0.0967005
chr16	32451981	32453980	PABPC1P13	0.121385	0.0928217	0.125175
chr2	92064495	92066494	PABPC1P6	0.0374407	0.0451453	0.0436287
chrX	90688094	90690093	PABPC5	0.265828	0.279203	0.110168
chrX	90689499	90691498	PABPC5-AS1	0.21018	0.222155	0.101427
chr1	17445449	17447448	PADI2	0.403771	0.413966	0.291346
chrX	55113941	55115940	PAGE2	0.452543	0.467693	0.481972
chrX	55099996	55101995	PAGE2B	0.426145	0.436073	0.389805
chr12	103351689	103353688	PAH	0.134071	0.107912	0.0583647
chr7	4901126	4903125	PAPOLB	0.299721	0.290356	0.230155
chr6	52224719	52226718	PAQR8	0.334568	0.320019	0.31708
chr9	79377852	79379851	PCA3	0.0347122	0.0546223	0.0387145
chr4	80747125	80749124	PCAT4	0.217917	0.230454	0.27864
chr5	140344320	140346319	PCDHAC2	0.132069	0.124203	0.109017
chr5	140618018	140620017	PCDHB19P	0.282771	0.328122	0.154058
chr5	140791243	140793242	PCDHGA10	0.348163	0.431513	0.417537
chr5	140722101	140724100	PCDHGA3	0.408491	0.402163	0.281418
chr5	140804353	140806352	PCDHGB8P	0.225364	0.294048	0.300819
chrX	48693536	48695535	PCSK1N	0.251242	0.260103	0.163748
chr6	166399592	166401591	PDE10A	0.0956893	0.102789	0.0754151
chr4	617873	619872	PDE6B	0.421861	0.460558	0.280468
chr8	22434292	22436291	PDLIM2	0.309636	0.323307	0.450763
chr1	13908460	13910459	PDPN	0.0514265	0.0571276	0.0521268
chr13	28495042	28497041	PDX1-AS1	0.0671041	0.0654914	0.0821538
chr14	96890047	96892046	PEBP1P1	0.508285	0.543845	0.463669
chr3	179754342	179756341	PEX5L	0.161778	0.0878429	0.0686608
chr9	70972269	70974268	PGM5-AS1	0.0724564	0.0710468	0.0377416
chr10	60934850	60936849	PHYHIPL	0.341859	0.337903	0.232825
chr6	36920709	36922708	PI16	0.408841	0.366769	0.399294
chr10	99342631	99344630	PI4K2A	0.420451	0.467107	0.476341
chr1	111887410	111889409	PIFO	0.19551	0.1937	0.174924
chr3	196365146	196367145	PIGX	0.256373	0.260231	0.295767
chr17	8868530	8870529	PIK3R5	0.227666	0.258488	0.299148
chr12	120765093	120767092	PLA2G1B	0.059977	0.0649106	0.0694486
chr1	2355919	2357918	PLCH2	0.4498	0.460595	0.335221
chr1	242687499	242689498	PLD5	0.253595	0.276117	0.246536
chr19	4517217	4519216	PLIN4	0.256792	0.270144	0.196114
chrX	152162172	152164171	PNMA5	0.58349	0.597528	0.365013
chr19	14063705	14065704	PODNL1	0.416342	0.435824	0.402623
chr13	29351195	29353194	POM121L13P	0.497089	0.471404	0.292024
chr6	27279450	27281449	POM121L2	0.327781	0.308293	0.197679
chr7	39445446	39447445	POU6F2-AS1	0.0559617	0.0560717	0.0405186
chr3	20053323	20055322	PP2D1	0.215681	0.179891	0.261714
chr10	71993168	71995167	PPA1	0.0488209	0.0499238	0.054199
chrX	42636831	42638830	PPP1R2P9	0.380249	0.403031	0.403731
chr11	45114064	45116063	PRDM11	0.0526792	0.0565625	0.113376
chr8	70983429	70985428	PRDM14	0.288509	0.268416	0.136692
chr1	2984232	2986231	PRDM16	0.456125	0.477214	0.425095
chr5	23505764	23507763	PRDM9	0.148157	0.15476	0.111066
chr8	68862853	68864852	PREX2	0.166629	0.165091	0.14389
chr10	72362032	72364031	PRF1	0.284064	0.290025	0.229963
chr1	186263905	186265904	PRG4	0.519519	0.504762	0.469396
chrX	49042346	49044345	PRICKLE3	0.357513	0.350814	0.355204
chr14	94254328	94256327	PRIMA1	0.0858349	0.0814203	0.0628603
chr2	219696310	219698309	PRKAG3	0.458351	0.481889	0.425859
chr10	120354661	120356660	PRLHR	0.32021	0.297605	0.311007
chr2	128174503	128176502	PROC	0.543798	0.54097	0.485494
chr20	5296879	5298878	PROKR2	0.0380625	0.0358303	0.0228166
chr4	16085502	16087501	PROM1	0.504056	0.473796	0.497798
chr3	138763235	138765234	PRR23C	0.52055	0.543543	0.459668
chr22	45096613	45098612	PRR5-ARHGAP8	0.42239	0.395319	0.336673
chr11	32849989	32851988	PRRG4	0.407172	0.339727	0.290175
chr1	228001894	228003893	PRSS38	0.114416	0.091222	0.163704
chr3	46875086	46877085	PRSS42	0.423635	0.422644	0.419584
chr19	839463	841462	PRTN3	0.35865	0.373239	0.363046
chr19	40918774	40920773	PRX	0.448902	0.48655	0.626659
chr18	23712316	23714315	PSMA8	0.512098	0.476275	0.436316
chr3	161047527	161049526	PSMC1P7	0.270131	0.255323	0.0547112
chr10	23479756	23481755	PTF1A	0.251459	0.231621	0.134593
chr3	46917736	46919735	PTH1R	0.173386	0.180102	0.276537
chr10	48827467	48829466	PTPN20B	0.0501883	0.0505249	0.0701374
chr19	55720375	55722374	PTPRH	0.352065	0.376783	0.348096
chr2	220173871	220175870	PTPRN	0.268027	0.269864	0.175602
chr20	41818111	41820110	PTPRT	0.156229	0.142783	0.111908
chr7	121511643	121513642	PTPRZ1	0.264713	0.306886	0.265605
chr4	37960556	37962555	PTTG2	0.317617	0.327453	0.222205
chr7	99814364	99816363	PVRIG	0.103848	0.182944	0.111679
chr4	122301715	122303714	QRFPR	0.187695	0.205984	0.147473
chr14	65438995	65440994	RAB15	0.294551	0.2517	0.236951
chr7	140102343	140104342	RAB19	0.434788	0.4405	0.337904
chr17	2678850	2680849	RAP1GAP2	0.348488	0.340179	0.139097
chr12	53626265	53628264	RARG	0.172353	0.186039	0.136069
chr16	34777517	34779516	RARRES2P8	0.0704877	0.0712864	0.0910656
chr19	15574878	15576877	RASAL3	0.388315	0.380073	0.279603
chr15	38857277	38859276	RASGRP1	0.279113	0.289307	0.240303
chr11	13029196	13031195	RASSF10	0.107827	0.112131	0.0620507
chr4	155700865	155702864	RBM46	0.232207	0.25093	0.210745
chr10	95361002	95363001	RBP4	0.0543326	0.051316	0.0439722
chr6	46459210	46461209	RCAN2	0.197457	0.192055	0.0924475
chr11	62137118	62139117	RCC2P6	0.544301	0.575823	0.653899
chr19	7732430	7734429	RETN	0.256841	0.264298	0.170689
chrX	46936275	46938274	RGN	0.642819	0.668803	0.615008
chr17	74497373	74499372	RHBDF2	0.386307	0.403418	0.375141
chr2	46767445	46769444	RHOQ	0.221021	0.21511	0.296957
chr1	228869324	228871323	RHOU	0.178554	0.169259	0.19488
chr22	45808072	45810071	RIBC2	0.366352	0.34202	0.289833
chr11	8190103	8192102	RIC3	0.142622	0.142977	0.0890344
chr1	42844966	42846965	RIMKLA	0.171539	0.163277	0.241608
chr1	41130830	41132829	RIMS3	0.309053	0.340913	0.187736
chr20	43438480	43440479	RIMS4	0.213639	0.208535	0.092472
chr20	19865665	19867664	RIN2	0.0355133	0.033073	0.038519
chr6	84561485	84563484	RIPPLY2	0.265626	0.26781	0.260999
chr21	38376950	38378949	RIPPLY3	0.535548	0.497034	0.535863
chr15	89764483	89766482	RLBP1	0.373205	0.362394	0.368483
chr2	43998990	44000989	RN7SKP66	0.437234	0.468411	0.295747
chr11	66479981	66481980	RN7SL12P	0.174384	0.118024	0.046432
chr2	71191201	71193200	RN7SL160P	0.126081	0.100465	0.234837
chr1	27139813	27141812	RN7SL165P	0.565489	0.579788	0.262706
chr9	123963937	123965936	RN7SL181P	0.483559	0.469799	0.506055
chr22	24221478	24223477	RN7SL268P	0.199954	0.277521	0.390191
chr13	28563222	28565221	RN7SL272P	0.392712	0.409502	0.352192
chr2	234112345	234114344	RN7SL32P	0.42268	0.399547	0.466749
chr9	507054	509053	RN7SL412P	0.573613	0.493514	0.450122
chr1	230864126	230866125	RN7SL467P	0.0318274	0.0580277	0.045931
chr17	2655626	2657625	RN7SL605P	0.0258152	0.0185436	0.0300006
chr5	177803425	177805424	RN7SL646P	0.0385887	0.0443363	0.0347343
chr2	11723399	11725398	RN7SL674P	0.246352	0.252637	0.0467263
chr4	190934793	190936792	RNA5SP174	0.197449	0.168661	0.204445
chr7	128335993	128337992	RNA5SP242	0.0847297	0.0838078	0.0893763
chr7	128336264	128338263	RNA5SP243	0.0847297	0.0838078	0.0893763
chr11	18286440	18288439	RNA5SP334	0.0461814	0.0540301	0.0929861
chr19	451634	453633	RNA5SP462	0.535426	0.538056	0.536379
chr20	30636891	30638890	RNA5SP482	0.287095	0.291355	0.0687971
chrY	20507625	20509624	RNA5SP522	0.386267	0.404773	0.204484
chr14	21058483	21060482	RNASE12	0.130691	0.168773	0.0652777
chr17	16585252	16587251	RNASEH1P2	0.156441	0.154807	0.0992101
chr18	29596835	29598834	RNF125	0.265407	0.258887	0.296619
chr2	7058314	7060313	RNF144A-AS1	0.129413	0.132816	0.0964204
chr4	1106851	1108850	RNF212	0.444946	0.456608	0.463706
chr1	147734251	147736250	RNU1-120P	0.270385	0.346029	0.419483
chr2	237118692	237120691	RNU1-31P	0.36102	0.369062	0.448704
chr3	73158643	73160642	RNU2-64P	0.396556	0.385576	0.317351
chr2	42096911	42098910	RNU4-63P	0.0817808	0.0481849	0.0512802
chrX	69669229	69671228	RNU4-81P	0.352365	0.442277	0.155081
chr10	28955348	28957347	RNU6-1067P	0.256788	0.333222	0.10162
chr2	238470308	238472307	RNU6-1140P	0.38491	0.409077	0.0593395
chr3	124837545	124839544	RNU6-230P	0.637403	0.562734	0.662845
chr3	38344871	38346870	RNU6-235P	0.11478	0.107394	0.059023
chr17	20029302	20031301	RNU6-258P	0.71652	0.702787	0.390754
chr17	41521375	41523374	RNU6-406P	0.458605	0.444078	0.469938
chr14	32671976	32673975	RNU6-8	0.0550141	0.0639864	0.0509315
chr5	60959567	60961566	RNU6-913P	0.104552	0.136009	0.104431
chr12	49367826	49369825	RNU6-940P	0.0703039	0.0401876	0.151297
chr1	146549795	146551794	RNVU1-8	0.406829	0.405256	0.369529
chr8	124055457	124057456	RNY4P5	0.148175	0.146052	0.0659331
chr18	110867	112866	ROCK1P1	0.379544	0.294445	0.114554
chr11	62377694	62379693	ROM1	0.099861	0.119995	0.129409
chr14	21754598	21756597	RPGRIP1	0.238693	0.288895	0.184182
chr7	77974959	77976958	RPL13AP17	0.515562	0.485475	0.399383
chr15	78953419	78955418	RPL18P11	0.27518	0.270433	0.423707
chr22	39715895	39717894	RPL3	0.0360414	0.0370157	0.0463388
chr11	67450030	67452029	RPL37P2	0.413505	0.491173	0.0410493
chr17	45056115	45058114	RPRML	0.105675	0.0844701	0.11739
chr19	688881	690880	RPS2P52	0.47683	0.49588	0.414371
chr14	75389600	75391599	RPS6KL1	0.335063	0.359217	0.366429
chr16	21831232	21833231	RRN3P1	0.490918	0.513778	0.426422
chr20	982408	984407	RSPO4	0.0885298	0.0832554	0.0691792
chr17	1927679	1929678	RTN4RL1	0.149346	0.0791591	0.0921862
chr11	57226522	57228521	RTN4RL2	0.273698	0.269533	0.260526
chr5	33934991	33936990	RXFP3	0.170818	0.159076	0.133965
chr1	153347626	153349625	S100A12	0.0763116	0.0644791	0.121792
chr11	18286221	18288220	SAA1	0.0461814	0.0540301	0.0929861
chr19	5623558	5625557	SAFB2	0.240804	0.245123	0.250519
chr14	77841532	77843531	SAMD15	0.0498312	0.0419787	0.0496806
chr9	136604578	136606577	SARDH	0.0537672	0.0789772	0.28503
chrX	128912455	128914454	SASH3	0.134503	0.164189	0.172754
chr3	18486581	18488580	SATB1	0.620542	0.524295	0.634665
chr16	28302340	28304339	SBK1	0.179187	0.169964	0.26087
chr19	56047957	56049956	SBK2	0.440088	0.511338	0.376647
chr6	28583490	28585489	SCAND3	0.385273	0.404252	0.361918
chr8	27849745	27851744	SCARA5	0.0655699	0.0704046	0.0637217
chr11	123525453	123527452	SCN3B	0.287464	0.285219	0.280747
chr11	9159162	9161161	SCUBE2	0.195751	0.17803	0.165714
chr16	82044594	82046593	SDR42E1	0.447612	0.464615	0.376264
chr1	156115657	156117656	SEMA4C	0.0807799	0.0613417	0.191545
chr2	200522774	200524773	SEPHS1P6	0.27357	0.302381	0.295664
chr18	61221893	61223892	SERPINB12	0.219785	0.253328	0.101825
chr1	173886017	173888016	SERPINC1	0.391588	0.419834	0.488285
chr13	37246549	37248548	SERTM1	0.209396	0.215544	0.15041
chr2	180129018	180131017	SESTD1	0.131193	0.0826715	0.06305
chr4	110474751	110476750	SETP20	0.575824	0.509034	0.459109
chr11	65816700	65818699	SF3B2	0.438575	0.454719	0.468453
chr3	53080267	53082266	SFMBT1	0.270824	0.141278	0.412075
chr10	7452951	7454950	SFMBT2	0.120838	0.10162	0.121844
chr10	81741871	81743870	SFTPD	0.21571	0.23041	0.140032
chr7	101926905	101928904	SH2B2	0.545265	0.574855	0.516748
chr6	80339500	80341499	SH3BGRL2	0.138898	0.130218	0.165601
chr11	70475699	70477698	SHANK2-AS1	0.100919	0.137117	0.036302
chr1	154474090	154476089	SHE	0.529495	0.525754	0.457704
chrX	9752996	9754995	SHROOM2	0.336513	0.316398	0.330053
chr4	77354753	77356752	SHROOM3	0.225265	0.24985	0.190256
chrX	35642747	35644746	SIAH1P1	0.341598	0.332271	0.177479
chr11	416956	418955	SIGIRR	0.390684	0.392589	0.468913
chr19	51920558	51922557	SIGLEC10	0.0543741	0.0583619	0.0419928
chr19	52004544	52006543	SIGLEC12	0.0599752	0.0606811	0.0609365
chr19	52149555	52151554	SIGLEC14	0.052539	0.0939923	0.0347073
chr19	50471357	50473356	SIGLEC16	0.1086	0.14199	0.0717475
chr19	52149652	52151651	SIGLEC5	0.052539	0.0939923	0.0347073
chr19	51961211	51963210	SIGLEC8	0.0448803	0.0445627	0.037842
chr9	35650438	35652437	SIT1	0.414702	0.389441	0.479512
chr2	45168513	45170512	SIX3-AS1	0.37966	0.343408	0.403777
chr1	160616586	160618585	SLAMF1	0.0570292	0.0732899	0.0552319
chr2	219245252	219247251	SLC11A1	0.185205	0.187829	0.183997
chr22	38479601	38481600	SLC16A8	0.232166	0.297881	0.13308
chr6	25882015	25884014	SLC17A3	0.412943	0.410065	0.308831
chr11	22358143	22360142	SLC17A6	0.0512728	0.0508248	0.0535682
chr10	50816847	50818846	SLC18A3	0.199062	0.169765	0.107975
chr6	46619178	46621177	SLC25A27	0.0449208	0.0435857	0.0511265
chr1	53905194	53907193	SLC25A3P1	0.58398	0.601772	0.598818
chr4	186062895	186064894	SLC25A4	0.236921	0.236383	0.165643
chr19	6433291	6435290	SLC25A41	0.272025	0.270483	0.20585
chr4	187250256	187252255	SLC25A5P6	0.405165	0.470035	0.438389
chr9	31252399	31254398	SLC25A6P2	0.0749012	0.0701546	0.15437
chr11	66139186	66141185	SLC29A2	0.209704	0.215575	0.0816402
chr7	63015476	63017475	SLC29A4P2	0.321596	0.334951	0.306171
chr22	24197390	24199389	SLC2A11	0.392347	0.370547	0.280218
chr9	130157921	130159920	SLC2A8	0.0519393	0.0455688	0.0486119
chr1	220131490	220133489	SLC30A10	0.486607	0.523361	0.41244
chr1	26372125	26374124	SLC30A2	0.142045	0.150153	0.112843
chr9	140123709	140125708	SLC34A3	0.512724	0.493778	0.527836
chr1	100433845	100435844	SLC35A3	0.250193	0.246657	0.264353
chr17	47785877	47787876	SLC35B1	0.324078	0.376739	0.353499
chr16	58718509	58720508	SLC38A7	0.22374	0.239646	0.311561
chr17	42345010	42347009	SLC4A1	0.210236	0.210504	0.10501
chr5	1223970	1225969	SLC6A18	0.053297	0.0564942	0.064506
chr19	33716257	33718256	SLC6A8	0.223143	0.322438	0.313459
chr10	51786624	51788623	SLC7A10	0.0573996	0.209149	0.193286
chr12	98850424	98852423	SLC9A3P3	0.264707	0.0554832	0.0552408
chr5	101631754	101633753	SLC9A7P1	0.296067	0.233626	0.242939
chr5	101834221	101836220	SLCO4C1	0.194272	0.272884	0.28396
chr17	33884618	33886617	SLCO6A1	0.0612773	0.211746	0.0845452
chr4	20253383	20255382	SLFN14	0.328017	0.068446	0.0468072
chr4	20253383	20255382	SLIT2	0.328017	0.308544	0.130545
chr5	168727634	168729633	SLIT3	0.269291	0.24364	0.198542
chr13	86373124	86375123	SLITRK6	0.064401	0.0606281	0.0661078
chr8	143823330	143825329	SLURP1	0.138245	0.141481	0.104882
chr13	45167494	45169493	SMARCE1P5	0.282922	0.124034	0.236611
chr22	45809001	45811000	SMC1B	0.364538	0.335462	0.273691
chr20	48598036	48600035	SNAI1	0.23549	0.22855	0.193505
chr16	88752402	88754401	SNAI3	0.197196	0.199989	0.217706
chr1	227914740	227916739	SNAP47	0.237709	0.238236	0.226397
chr6	84418911	84420910	SNAP91	0.221718	0.239189	0.206162
chr5	121645549	121647548	SNCAIP	0.604583	0.632866	0.638837
chr11	8705486	8707485	SNORA45	0.317046	0.305117	0.30182
chr17	7476531	7478530	SNORA48	0.301706	0.133208	0.149473
chr20	2634213	2636212	SNORA51	0.139021	0.447028	0.434231
chr16	2012608	2014607	SNORA64	0.397628	0.557482	0.564957
chr20	2633358	2635357	SNORA65	0.54492	0.256061	0.441046
chr14	101458073	101460072	SNORD110	0.168441	0.19507	0.188236
chr15	25448004	25450003	SNORD114-31	0.425721	0.396424	0.310641
chr15	25449909	25451908	SNORD115-19	0.0566824	0.0558555	0.0538749
chr15	25453565	25455564	SNORD115-20	0.0594124	0.043428	0.0412665
chr15	25481633	25483632	SNORD115-22	0.0508423	0.0478114	0.0543588
chr15	25483485	25485484	SNORD115-37	0.0611189	0.0673072	0.101446
chr20	47895720	47897719	SNORD115-38	0.0864053	0.075685	0.136868
chr20	47895720	47897719	SNORD12	0.355378	0.406405	0.157142
chr20	47895356	47897355	SNORD12B	0.248119	0.279684	0.122695
chr9	136215811	136217810	SNORD36A	0.533819	0.510333	0.509507
chr15	25067294	25069293	SNRPN	0.0828247	0.103079	0.0994678
chr2	945054	947053	SNTG2	0.30435	0.313774	0.28426
chr15	64442414	64444413	SNX22	0.335068	0.322383	0.293054
chr11	65599612	65601611	SNX32	0.322219	0.312342	0.341722
chr10	106399359	106401358	SORCS3	0.238898	0.23819	0.258362
chr5	132147533	132149532	SOWAHA	0.362507	0.348948	0.264666
chr13	112720413	112722412	SOX1	0.388413	0.384178	0.338507
chr2	5831299	5833298	SOX11	0.235013	0.186821	0.128141
chr12	24103467	24105466	SOX5	0.31941	0.28259	0.263582
chr6	88756007	88758006	SPACA1	0.389216	0.432862	0.319549
chrX	52826642	52828641	SPANXN5	0.224644	0.264575	0.088492
chr4	52915997	52917996	SPATA18	0.211708	0.200849	0.19601
chr1	16763420	16765419	SPATA21	0.30985	0.338687	0.271856
chr6	34523611	34525610	SPDEF	0.138265	0.153356	0.157112
chrX	57021471	57023470	SPIN3	0.080172	0.0636786	0.062277
chr5	147210850	147212849	SPINK1	0.41067	0.430003	0.274046
chr4	88895319	88897318	SPP1	0.327661	0.431876	0.407141
chr3	140768744	140770743	SPSB4	0.0859237	0.0761757	0.100606
chr3	133501377	133503376	SRPRB	0.226779	0.224454	0.095868
chr12	119417800	119419799	SRRM4	0.149913	0.138871	0.161997
chr7	149471631	149473630	SSPO	0.235132	0.245001	0.161997
chrX	113623627	113625626	SSU72P1	0.184354	0.229498	0.229495
chr2	107503065	107505064	ST6GAL2	0.45905	0.482011	0.409653
chr5	100238471	100240470	ST8SIA4	0.0549562	0.0485503	0.0537765
chr12	57525423	57527422	STAT6	0.0770381	0.0547324	0.0586373
chr20	62284281	62286280	STMN3	0.309781	0.334044	0.25975
chr17	79981484	79983483	STRA13	0.650423	0.652447	0.649595
chr9	102667415	102669414	STX17	0.0505355	0.0397272	0.0544459
chr1	109287796	109289795	STXBP3	0.111517	0.111332	0.115974
chr2	108903595	108905594	SULT1C2	0.214811	0.17911	0.243199
chr9	93562569	93564568	SYK	0.275322	0.235978	0.253667
chr22	33453859	33455858	SYN3	0.408524	0.437748	0.397406
chr14	74892306	74894305	SYNDIG1L	0.286692	0.290622	0.363227
chr12	33592255	33594254	SYT10	0.245474	0.249807	0.153819
chr1	114695973	114697972	SYT6	0.218387	0.205492	0.200343
chr1	27667013	27669012	SYTL1	0.226031	0.239712	0.226085
chr6	132872332	132874331	TAAR8	0.260248	0.289987	0.233136
chr7	97359720	97361719	TAC1	0.201657	0.188448	0.0859077
chr12	57422168	57424167	TAC3	0.0293506	0.0355045	0.0451145
chr8	38584204	38586203	TACC1	0.337585	0.312918	0.29741
chr12	11339044	11341043	TAS2R42	0.394831	0.411271	0.490948
chr7	143139046	143141045	TAS2R60	0.0755937	0.101214	0.0494601
chr12	10954727	10956726	TAS2R7	0.0961436	0.0716131	0.0626835
chr10	72544658	72546657	TBATA	0.25236	0.278921	0.250215
chr3	18485810	18487809	TBC1D5	0.19313	0.164242	0.200999
chr7	35293259	35295258	TBX20	0.339644	0.335583	0.320923
chr14	92333381	92335380	TC2N	0.231396	0.377925	0.408396
chr1	68840847	68842846	TCEB1P18	0.153118	0.145182	0.125737
chr8	67874326	67876325	TCF24	0.4214	0.422507	0.371241
chr1	154473195	154475194	TDRD10	0.487964	0.491776	0.398162
chr17	6734581	6736580	TEKT1	0.138634	0.14696	0.150715
chr16	10788303	10790302	TEKT5	0.189162	0.190914	0.178407
chr16	58008839	58010838	TEPP	0.06351	0.0666519	0.0803448
chr1	45956373	45958372	TESK2	0.189558	0.173771	0.112685
chr4	106065532	106067531	TET2	0.24471	0.221155	0.238025
chrX	107225101	107227100	TEX13B	0.180273	0.173281	0.190832
chr3	133463300	133465299	TF	0.256571	0.261894	0.102382
chr6	41703498	41705497	TFEB	0.277959	0.263303	0.252251
chr21	43735262	43737261	TFF3	0.0696265	0.0918618	0.0365223
chr8	133877703	133879702	TG	0.272103	0.256525	0.312656
chr2	105945992	105947991	TGFBRAP1	0.337235	0.314282	0.323774
chr15	43558556	43560555	TGM5	0.302412	0.295506	0.295025
chr19	375514	377513	THEG	0.250322	0.208526	0.224632
chr2	137521615	137523614	THSD7B	0.0874698	0.0810192	0.0757512
chr16	3355230	3357229	TIGD7	0.42024	0.416672	0.463787
chr11	126151460	126153459	TIRAP	0.325694	0.307211	0.245758
chr15	30260569	30262568	TJP1	0.48219	0.506084	0.371111
chrX	64626464	64628463	TLE1P1	0.29148	0.291732	0.295411
chr5	170734788	170736787	TLX3	0.586232	0.606886	0.591506
chr15	81666055	81668054	TMC3	0.191375	0.198484	0.082759
chr17	76125351	76127350	TMC8	0.233306	0.251157	0.13668
chr12	95043839	95045838	TMCC3	0.410141	0.370314	0.378534
chr4	1147015	1149014	TMED11P	0.0309646	0.0272888	0.0390121
chr3	132755735	132757734	TMEM108	0.216589	0.199236	0.158674
chr11	120194338	120196337	TMEM136	0.293705	0.331403	0.380455
chr7	134831324	134833323	TMEM140	0.229144	0.247347	0.128684
chr4	83483011	83485010	TMEM150C	0.137861	0.12147	0.0800466
chr6	158955968	158957967	TMEM181	0.386978	0.410669	0.43077
chr6	130685379	130687378	TMEM200A	0.164325	0.170974	0.167149
chr9	32781997	32783996	TMEM215	0.10469	0.107227	0.0567996
chr19	17558877	17560876	TMEM221	0.31436	0.309661	0.297011
chr7	123673024	123675023	TMEM229A	0.256797	0.257433	0.173886
chrX	119444912	119446911	TMEM255A	0.0579204	0.0615341	0.0644479
chr2	120185977	120187976	TMEM37	0.423772	0.451588	0.309544
chr3	12810457	12812456	TMEM40	0.222097	0.238503	0.255874
chr8	109799345	109801344	TMEM74	0.181875	0.179011	0.22586
chr17	48347267	48349266	TMEM92	0.438572	0.420568	0.543225
chr21	43816456	43818455	TMPRSS3	0.513455	0.495157	0.399511
chrY	15813947	15815946	TMSB4Y	0.125785	0.144547	0.212904
chr14	103588279	103590278	TNFAIP2	0.427648	0.415067	0.386193
chr5	118602887	118604886	TNFAIP8	0.0530958	0.050076	0.0461887
chr15	51396974	51398973	TNFAIP8L3	0.432125	0.340061	0.352321
chr8	22940368	22942367	TNFRSF10C	0.339413	0.278414	0.282879
chr22	42322323	42324322	TNFRSF13C	0.393971	0.389042	0.445636
chr13	24143009	24145008	TNFRSF19	0.430119	0.449099	0.48788
chr1	12121934	12123933	TNFRSF8	0.300212	0.285688	0.225193
chr17	7460109	7462108	TNFSF13	0.396094	0.424583	0.430996
chr19	6670100	6672099	TNFSF14	0.208455	0.249216	0.167204
chr1	201346391	201348390	TNNT2	0.446225	0.434649	0.469839
chr16	11362891	11364890	TNP2	0.0999529	0.114648	0.126492
chr17	76107381	76109380	TNRC6C-AS1	0.0335572	0.0413142	0.0450544
chr17	52975248	52977247	TOM1L1	0.0832208	0.0342936	0.0406147
chr8	144441650	144443649	TOP1MT	0.286255	0.299214	0.351685
chr11	128812541	128814540	TP53AIP1	0.438906	0.439995	0.473522
chr16	32262540	32264539	TP53TG3D	0.0326241	0.0252329	0.0321756
chr11	74950450	74952449	TPBGL	0.246461	0.232795	0.249161
chr16	1289197	1291196	TPSAB1	0.284017	0.265852	0.254836
chr16	1279715	1281714	TPSB2	0.0304491	0.0366399	0.0246136
chr14	22964372	22966371	TRAJ42	0.20328	0.112791	0.0668173
chr14	22963396	22965395	TRAJ43	0.283391	0.180323	0.0776908
chr14	22957979	22959978	TRAJ48	0.0774969	0.0758276	0.0560493
chr14	22956976	22958975	TRAJ49	0.0774969	0.0758276	0.0560493
chr7	38407271	38409270	TRGV1	0.0305886	0.0355921	0.0543153
chr7	38389124	38391123	TRGV5	0.0585414	0.0520464	0.055264
chr7	28997435	28999434	TRIL	0.497027	0.490192	0.392137
chr6	27597688	27599687	TSPAN16	0.178094	0.720581	0.616116
chrX	38419123	38421122	TSPAN7	0.0923525	0.086126	0.19186
chrY	9384217	9386216	TSPY15P	0.279523	0.174743	0.159058
chrY	6387004	6389003	TSPY17P	0.199496	0.17012	0.110886
chrY	9193906	9195905	TSPY8	0.120299	0.15518	0.109935
chr5	112770229	112772228	TSSK1B	0.294076	0.300903	0.268814
chr1	55266441	55268440	TTC22	0.34409	0.337578	0.385731
chr1	51810289	51812288	TTC39A	0.402721	0.39286	0.356673
chr10	134755828	134757827	TTC40	0.124062	0.126116	0.0715793
chrY	9171942	9173941	TTTY20	0.213894	0.212393	0.181095
chr13	19755493	19757492	TUBA3C	0.114425	0.115884	0.106057
chr1	242218887	242220886	TUBB8P6	0.140169	0.16672	0.209375
chr17	21728101	21730100	UBBP4	0.196311	0.221023	0.239513
chr3	48600707	48602706	UCN2	0.414691	0.457604	0.501719
chr4	141489460	141491459	UCP1	0.405548	0.401874	0.325662
chr4	69817010	69819009	UGT2A3	0.168641	0.135133	0.0938273
chr4	70079950	70081949	UGT2B11	0.0401656	0.0480072	0.0603678
chr4	115518111	115520110	UGT8	0.340817	0.347623	0.211858
chr4	96469858	96471857	UNC5C	0.208291	0.202903	0.111976
chr19	36163694	36165693	UPK1A-AS1	0.289671	0.306267	0.301285
chr7	76138245	76140244	UPK3B	0.288595	0.287505	0.410531
chr13	28562275	28564274	URAD	0.436662	0.457639	0.328032
chr3	126236117	126238116	UROC1	0.368415	0.385065	0.383331
chr19	17393096	17395095	USHBP1	0.232342	0.236104	0.0715776
chr19	57629006	57631005	USP29	0.267822	0.259738	0.251708
chr17	16688303	16690302	USP32P1	0.120617	0.128593	0.0958145
chr22	20744549	20746548	USP41	0.357715	0.454059	0.0579681
chr7	100808375	100810374	VGF	0.046686	0.0441784	0.0632352
chr6	117585221	117587220	VGLL2	0.307508	0.265756	0.198278
chr2	219282315	219284314	VIL1	0.356646	0.37611	0.265022
chr2	36922333	36924332	VIT	0.514996	0.520975	0.639682
chr9	2620334	2622333	VLDLR	0.374133	0.363295	0.361315
chr12	123380492	123382491	VPS37B	0.404954	0.41435	0.403554
chr1	20615912	20617911	VWA5B1	0.316525	0.331609	0.331214
chr3	183946717	183948716	VWA5B2	0.233614	0.200445	0.151713
chr22	42393229	42395228	WBP2NL	0.343604	0.341764	0.373094
chr3	94656369	94658368	WDR82P1	0.310761	0.266894	0.151511
chr7	151104747	151106746	WDR86-AS1	0.362979	0.330653	0.168537
chr20	44256665	44258664	WFDC10A	0.092835	0.111606	0.0736655
chr20	43743314	43745313	WFDC5	0.327809	0.34457	0.229862
chr12	56325903	56327902	WIBG	0.0430818	0.0380821	0.0458931
chr12	108521748	108523747	WSCD2	0.397949	0.395404	0.327476
chr8	56013449	56015448	XKR4	0.31083	0.258945	0.193081
chr16	31580297	31582296	YBX3P1	0.318779	0.316351	0.274408
chr4	48490769	48492768	ZAR1	0.295938	0.262036	0.212087
chr11	113928815	113930814	ZBTB16	0.121224	0.117793	0.0709012
chr9	37464897	37466896	ZBTB5	0.0632278	0.052016	0.0391311
chr1	219785963	219787962	ZC3H11B	0.277362	0.126528	0.304626
chr14	77608578	77610577	ZDHHC22	0.177921	0.172486	0.0713378
chr17	4980043	4982042	ZFP3	0.311274	0.293126	0.419183
chr16	2878670	2880669	ZG16B	0.198425	0.194829	0.163622
chr3	44595185	44597184	ZKSCAN7	0.235988	0.254235	0.181148
chr4	330103	332102	ZNF141	0.177502	0.179507	0.193275
chr6	28972594	28974593	ZNF311	0.304191	0.300996	0.315302
chr2	180725733	180727732	ZNF385B	0.301426	0.251979	0.352166
chr3	22414313	22416312	ZNF385D	0.0784286	0.0520902	0.0692414
chr19	53635831	53637830	ZNF415	0.343053	0.361248	0.391399
chr19	58446262	58448261	ZNF418	0.415256	0.413725	0.34211
chr5	178366692	178368691	ZNF454	0.316299	0.295002	0.194143
chr19	57017712	57019711	ZNF471	0.139392	0.153483	0.16849
chr19	11906982	11908981	ZNF491	0.051072	0.0667507	0.0579487
chr19	38040808	38042807	ZNF540	0.199287	0.187515	0.148202
chr19	56877968	56879967	ZNF542	0.392075	0.398436	0.369588
chr19	9608784	9610783	ZNF560	0.221484	0.215344	0.202744
chr19	12444035	12446034	ZNF563	0.0574417	0.0609639	0.049422
chr19	38085174	38087173	ZNF571	0.104245	0.096382	0.152644
chr19	38307441	38309440	ZNF573	0.29784	0.287456	0.193151
chr19	56145325	56147324	ZNF581	0.187653	0.182784	0.199498
chr19	53696140	53698139	ZNF665	0.29137	0.297634	0.221535
chr19	56988935	56990934	ZNF667	0.216543	0.20462	0.252063
chr8	81786517	81788516	ZNF704	0.255848	0.291644	0.253784
chr15	90543124	90545123	ZNF710	0.146796	0.130257	0.147562
chr4	122886	124885	ZNF718	0.161685	0.170608	0.145829
chr19	23432693	23434692	ZNF724P	0.10074	0.108255	0.130451
chr19	23185479	23187478	ZNF728	0.0952826	0.0893442	0.101036
chr19	2944470	2946469	ZNF77	0.241181	0.212803	0.186462
chr19	37996341	37998340	ZNF793	0.155341	0.137102	0.0937894
chr19	53029405	53031404	ZNF808	0.218318	0.213373	0.169917
chr19	56115271	56117270	ZNF865	0.104728	0.12668	0.0959796
chr7	5183678	5185677	ZNF890P	0.093114	0.0948792	0.106604
chr19	5453926	5455925	ZNRF4	0.455687	0.452113	0.306005
chr19	58629295	58631294	ZSCAN18	0.353477	0.360741	0.355274
chr19	56879253	56881252	ZSCAN5A	0.376547	0.393615	0.344677
chr19	56708790	56710789	ZSCAN5B	0.463162	0.431207	0.101122

## Sheet: Fig6A common hypermeth prom
Chromosome	Start	End	Symbol	d8 Δβ	d10 Δβ	d16 Δβ
chr8	43126606	43128605	AFG3L2P1	0.486879	0.515738	0.42608
chr9	112541269	112543268	AKAP2	0.175153	0.166164	0.210164
chr9	75765173	75767172	ANXA1	0.910896	0.910736	0.916535
chr22	36561726	36563725	APOL3	0.423582	0.461679	0.415977
chr2	220377392	220379391	ASIC4	0.314614	0.328132	0.274542
chr10	104627773	104629772	AXIN2	0.391983	0.287977	0.281124
chr17	47208322	47210321	B4GALNT2	0.607579	0.605015	0.567704
chr8	104151438	104153437	BAALC	0.424299	0.421946	0.420687
chr3	112928350	112930349	BOC	0.291958	0.288151	0.233577
chr10	122356221	122358220	C10orf85	0.329573	0.156996	0.171157
chr11	130541351	130543350	C11orf44	0.738077	0.785328	0.64493
chr1	109655980	109657979	C1orf194	0.441321	0.499639	0.423349
chr5	126408685	126410684	C5orf63	0.409755	0.389579	0.370079
chr5	60932035	60934034	C5orf64	0.3185	0.412581	0.345529
chr13	20138541	20140540	CASC4P1	0.393121	0.418827	0.380576
chr12	123257374	123259373	CCDC62	0.817358	0.772025	0.798983
chr1	117542882	117544881	CD101	0.45571	0.33253	0.414847
chr19	51726820	51728819	CD33	0.594359	0.554192	0.463466
chr5	175968012	175970011	CDHR2	0.921738	0.907432	0.917693
chr2	219822877	219824876	CDK5R2	0.43149	0.434384	0.379001
chr22	17601758	17603757	CECR6	0.498784	0.484209	0.500825
chr22	46932568	46934567	CELSR1	0.676627	0.650908	0.429948
chrX	51452387	51454386	CENPVP1	0.939912	0.955758	0.838819
chrX	51424986	51426985	CENPVP2	0.945453	0.935544	0.899532
chr15	74889341	74891340	CLK3	0.762815	0.713148	0.745228
chr13	100257419	100259418	CLYBL	0.240674	0.227562	0.218925
chr8	104382243	104384242	CTHRC1	0.7006	0.665562	0.591419
chr9	99801426	99803425	CTSV	0.27692	0.269538	0.215134
chr13	49279451	49281450	CYSLTR2	0.357465	0.333963	0.360632
chr12	91576401	91578400	DCN	0.446968	0.597718	0.446875
chr4	101111440	101113439	DDIT4L	0.487744	0.468212	0.409852
chr11	706216	708215	DEAF1	0.554707	0.584698	0.446654
chr14	24504162	24506161	DHRS4L1	0.169367	0.148237	0.28399
chr3	38079196	38081195	DLEC1	0.391907	0.40612	0.396862
chr5	78531362	78533361	DMGDH	0.318692	0.309925	0.245656
chr13	99738573	99740572	DOCK9-AS2	0.3599	0.319426	0.319328
chrY	13461094	13463093	DUX4L16	0.42324	0.507168	0.728319
chr10	82116012	82118011	DYDC1	0.359749	0.333574	0.271987
chr2	207582621	207584620	DYTN	0.486746	0.49307	0.411317
chrX	48378046	48380045	EBP	0.726892	0.660731	0.35727
chr3	4792775	4794774	EGOT	0.723966	0.701496	0.250374
chr1	17012051	17014050	EIF1AXP1	0.407852	0.426554	0.490149
chr8	95651802	95653801	ESRP1	0.128464	0.126609	0.12558
chr4	109683711	109685710	ETNPPL	0.410044	0.43239	0.369898
chr22	42468755	42470754	FAM109B	0.635007	0.613938	0.628635
chr5	16616668	16618667	FAM134B	0.602378	0.604938	0.509265
chr6	3044118	3046117	FAM136BP	0.823692	0.855383	0.801794
chr7	30809533	30811532	FAM188B	0.400446	0.411743	0.448037
chr12	100040031	100042030	FAM71C	0.333645	0.309567	0.503952
chr13	98793316	98795315	FARP1	0.763382	0.745526	0.648181
chrX	137792114	137794113	FGF13-AS1	0.734138	0.660466	0.464177
chrX	76708148	76710147	FGF16	0.524938	0.382683	0.56152
chr1	93912188	93914187	FNBP1L	0.398428	0.379862	0.361605
chr15	60294921	60296920	FOXB1	0.464583	0.490588	0.499015
chrX	55648333	55650332	FOXR2	0.756921	0.759549	0.7461
chrX	151619838	151621837	GABRA3	0.226338	0.161703	0.27665
chrX	151142653	151144652	GABRE	0.442062	0.381032	0.391399
chrX	151805137	151807136	GABRQ	0.856514	0.840232	0.747834
chr9	92218428	92220427	GADD45G	0.422907	0.375792	0.266764
chr9	34636630	34638629	GALT	0.26704	0.27284	0.303729
chr1	35245290	35247289	GJB3	0.387648	0.371324	0.272002
chr1	167059369	167061368	GPA33	0.67169	0.641601	0.621222
chr5	145895254	145897253	GPR151	0.752472	0.741163	0.586194
chr12	12848642	12850641	GPR19	0.533696	0.535908	0.417959
chr19	542534	544533	GZMM	0.741893	0.754476	0.765211
chr1	156587586	156589585	HAPLN2	0.290287	0.287808	0.231182
chr17	42922221	42924220	HIGD1B	0.705877	0.688251	0.398744
chr6	32862693	32864692	HLA-Z	0.193389	0.130413	0.147537
chr6	134436375	134438374	HMGA1P7	0.736645	0.711664	0.569769
chr16	67463055	67465054	HSD11B2	0.442412	0.441262	0.399818
chr3	88038346	88040345	HTR1F	0.727323	0.677423	0.502149
chr5	131990455	131992454	IL13	0.370979	0.360532	0.343866
chr1	160854461	160856460	ITLN1	0.188351	0.219421	0.218303
chr4	6201819	6203818	JAKMIP1	0.419587	0.459956	0.407707
chr5	78530512	78532511	JMY	0.330416	0.329187	0.21144
chr8	1920544	1922543	KBTBD11	0.319592	0.331469	0.314848
chr6	36409044	36411043	KCTD20	0.208475	0.212501	0.213735
chr22	44708232	44710231	KIAA1644	0.818829	0.848248	0.829733
chr9	110252264	110254263	KLF4	0.0938943	0.227286	0.39466
chr1	6674168	6676167	KLHL21	0.370517	0.32639	0.148562
chr1	204009894	204011893	LINC00303	0.501187	0.499717	0.623373
chr14	56262907	56264906	LINC00520	0.313222	0.280238	0.6132
chr1	150486733	150488732	LINC00568	0.241554	0.255528	0.250463
chr19	42931079	42933078	LIPE	0.291943	0.352138	0.343839
chr1	85358397	85360396	LPAR3	0.610957	0.616481	0.658716
chr3	169530275	169532274	LRRC34	0.470633	0.477943	0.458687
chrX	19532880	19534879	MAP3K15	0.642323	0.631794	0.529513
chr5	68709439	68711438	MARVELD2	0.84241	0.805744	0.794493
chrX	151560272	151562271	MIR105-1	0.547512	0.49971	0.594199
chrX	151562465	151564464	MIR105-2	0.626546	0.594957	0.465144
chr17	2650977	2652976	MIR1253	0.383964	0.394445	0.352355
chr13	78271752	78273751	MIR3665	0.478636	0.513372	0.481222
chr6	107230500	107232499	MIR587	0.55938	0.570988	0.545818
chrX	151561502	151563501	MIR767	0.386215	0.302518	0.483104
chr2	86424978	86426977	MRPL35	0.36502	0.402376	0.399518
chr12	120806484	120808483	MSI1	0.320153	0.333251	0.346972
chr9	35756111	35758110	MSMP	0.688452	0.696764	0.744352
chr1	237167219	237169218	MT1HL1	0.181914	0.193886	0.466945
chr12	101960631	101962630	MYBPC1	0.519475	0.626381	0.541716
chr16	46823820	46825819	MYLK3	0.85551	0.846165	0.832005
chr19	39686101	39688100	NCCRP1	0.427915	0.477734	0.435768
chr2	233895882	233897881	NEU2	0.753321	0.764456	0.74768
chr10	105252236	105254235	NEURL	0.601839	0.551517	0.545569
chr6	18122352	18124351	NHLRC1	0.844815	0.826361	0.800844
chr11	7040177	7042176	NLRP14	0.401929	0.405545	0.349912
chrX	30327216	30329215	NR0B1	0.831271	0.838186	0.791935
chr4	149365351	149367350	NR3C2	0.476749	0.478328	0.477765
chr12	67818267	67820266	NTAN1P3	0.783634	0.840785	0.7891
chr12	93770159	93772158	NUDT4	0.545214	0.528398	0.458068
chrX	47372383	47374382	NUS1P1	0.577128	0.552187	0.567982
chr2	175112927	175114926	OLA1	0.441237	0.460556	0.339224
chr6	27879675	27881674	OR2B2	0.345933	0.385581	0.374074
chr6	27923519	27925518	OR2B6	0.536026	0.476977	0.630996
chr1	248152069	248154068	OR2L1P	0.52283	0.510662	0.529567
chr11	5364310	5366309	OR51B5	0.267244	0.24637	0.420229
chr11	124351320	124353319	OR8B9P	0.917693	0.932262	0.913461
chr5	43557361	43559360	PAIP1	0.482966	0.509305	0.424646
chr9	112541089	112543088	PALM2-AKAP2	0.175153	0.166164	0.210164
chr16	67693349	67695348	PARD6A	0.380239	0.389306	0.373251
chr2	70483018	70485017	PCYOX1	0.746546	0.749487	0.827698
chr21	44072246	44074245	PDE9A	0.316028	0.304837	0.322861
chrX	24481838	24483837	PDK3	0.300112	0.3008	0.503134
chr2	197792021	197794020	PGAP1	0.221786	0.237975	0.198814
chrX	48775802	48777801	PIM2	0.462539	0.471783	0.494595
chr10	104000732	104002731	PITX3	0.627803	0.564338	0.534037
chr22	38601198	38603197	PLA2G6	0.899275	0.934805	0.892215
chr14	105389653	105391652	PLD4	0.72083	0.748681	0.761387
chr6	150919499	150921498	PLEKHG1	0.287692	0.314755	0.32542
chr22	38347114	38349113	POLR2F	0.750932	0.715397	0.665887
chr11	70115306	70117305	PPFIA1	0.216149	0.221587	0.154934
chr12	42983658	42985657	PRICKLE1	0.126767	0.103862	0.135819
chr5	138730386	138732385	PROB1	0.550886	0.588647	0.579781
chr2	95938701	95940700	PROM2	0.175867	0.177218	0.178313
chr1	214160474	214162473	PROX1-AS1	0.404933	0.412816	0.368685
chr7	29601927	29603926	PRR15	0.424688	0.404391	0.3528
chr6	166721437	166723436	PRR18	0.456511	0.442309	0.473607
chr1	227056385	227058384	PSEN2	0.432777	0.466057	0.311981
chr19	38863676	38865675	PSMD8	0.32023	0.321503	0.3103
chr1	186649060	186651059	PTGS2	0.374515	0.337174	0.463548
chr18	7565280	7567279	PTPRM	0.355103	0.372351	0.374821
chr6	36410167	36412166	PXT1	0.202859	0.203014	0.210698
chr12	9360467	9362466	PZP	0.116572	0.155525	0.0758182
chr2	118772458	118774457	RN7SL111P	0.505651	0.495406	0.708365
chr19	14693407	14695406	RN7SL337P	0.369239	0.410748	0.358263
chr20	3073361	3075360	RN7SL555P	0.281865	0.294305	0.284259
chr12	56587431	56589430	RN7SL770P	0.899945	0.905728	0.890008
chr11	108991214	108993213	RNA5SP349	0.463834	0.503076	0.294675
chr17	19312938	19314937	RNF112	0.506877	0.53899	0.462472
chr1	1009188	1011187	RNF223	0.656597	0.684376	0.659423
chr16	89508226	89510225	RNU6-430P	0.75087	0.854143	0.451641
chr12	9360659	9362658	RNU7-189P	0.116572	0.155525	0.0758182
chr12	120805743	120807742	RPS27P25	0.255977	0.257778	0.267816
chr14	74844622	74846621	RPS2P2	0.914326	0.911506	0.905704
chr2	7004437	7006436	RSAD2	0.355371	0.346204	0.360387
chr19	45999820	46001819	RTN2	0.419559	0.422882	0.40863
chr2	166060078	166062077	SCN3A	0.334413	0.359376	0.363875
chr8	70853683	70855682	SDCBPP2	0.285141	0.273503	0.201701
chr5	1594236	1596235	SDHAP3	0.532381	0.539981	0.466891
chr19	6767100	6769099	SH2D3A	0.663494	0.682648	0.689421
chr3	15382376	15384375	SH3BP5	0.354678	0.355303	0.350114
chr13	78270523	78272522	SLAIN1	0.490006	0.493242	0.490053
chr7	107302097	107304096	SLC26A4-AS1	0.355376	0.340334	0.371951
chr4	25655423	25657422	SLC34A2	0.346809	0.35227	0.319957
chr17	7383221	7385220	SLC35G6	0.571347	0.575257	0.577657
chr3	45837528	45839527	SLC6A20	0.497959	0.484379	0.469699
chr13	84456029	84458028	SLITRK1	0.482147	0.481214	0.369249
chr20	57617465	57619464	SLMO2	0.401189	0.371475	0.386422
chr4	25861952	25863951	SMIM20	0.29196	0.381678	0.601455
chr14	20794186	20796185	SNORD126	0.892423	0.878689	0.893001
chr6	107809662	107811661	SOBP	0.176783	0.215008	0.198524
chr17	45932741	45934740	SP6	0.555932	0.562351	0.440452
chr5	147580857	147582856	SPINK6	0.190964	0.189768	0.277112
chr3	161090169	161092168	SPTSSB	0.443981	0.474748	0.417267
chr2	242448646	242450645	STK25	0.787866	0.794903	0.802772
chr7	55798337	55800336	SUMO2P3	0.629036	0.729466	0.75303
chrX	48552445	48554444	SUV39H1	0.75808	0.864421	0.782077
chr1	115395924	115397923	SYCP1	0.446578	0.426806	0.422832
chr1	110007680	110009679	SYPL2	0.555797	0.564347	0.492583
chr12	79256273	79258272	SYT1	0.222423	0.192244	0.200333
chr12	65173089	65175088	TBC1D30	0.274266	0.228029	0.268873
chr12	55378031	55380030	TESPA1	0.223783	0.311804	0.282304
chr2	74739090	74741089	TLX2	0.397643	0.383692	0.423388
chr16	19420318	19422317	TMC5	0.434535	0.412486	0.35333
chr9	100261962	100263961	TMOD1	0.528845	0.506554	0.642911
chr17	73874157	73876156	TRIM47	0.534725	0.538944	0.496764
chr10	119604	121603	TUBB8	0.386456	0.387495	0.449886
chr9	86322619	86324618	UBQLN1	0.394576	0.351713	0.395596
chr1	26644355	26646354	UBXN11	0.495131	0.539701	0.484644
chr2	234543600	234545599	UGT1A10	0.541055	0.638939	0.561539
chr2	234636254	234638253	UGT1A3	0.397155	0.440063	0.41678
chr2	234598753	234600752	UGT1A6	0.650226	0.727625	0.662471
chr2	234578999	234580998	UGT1A9	0.313486	0.376597	0.379635
chr2	17718893	17720892	VSNL1	0.159717	0.159145	0.163476
chr17	73852089	73854088	WBP2	0.25657	0.265083	0.272375
chr19	12781671	12783670	WDR83OS	0.870482	0.886896	0.893385
chr18	45936624	45938623	ZBTB7C	0.913229	0.897707	0.881009
chr9	131534194	131536193	ZER1	0.300444	0.325916	0.334309
chr9	115818540	115820539	ZFP37	0.191053	0.217056	0.254384
chr11	7041100	7043099	ZNF214	0.401929	0.405545	0.349912
chr10	44069567	44071566	ZNF239	0.458985	0.482789	0.456142
chr19	36736660	36738659	ZNF565	0.863136	0.84976	0.767568
