# Supplementary material for: Depletion of DNMT1 in differentiated human cells highlights key classes of sensitive genes and an interplay with polycomb repression
Source: Epigenetics Chromatin. 2018 Mar 29;11:12. doi: 10.1186/s13072-018-0182-4 (PMC5875016; doi:10.1186/s13072-018-0182-4)
Supplement: Supplementary file 6 — Additional file 6: Table S3. Details of the genes showing transcriptional changes in KD cell lines from Fig. 6c. [file 13072_2018_182_MOESM6_ESM.xlsx]

## Sheet: FIG 8C common 70 genes
Symbol	Chromosome	Probe Co-Ordinates	d8 logFC	d10logFC	d16 logFC	Average LogFC
ALDH1B1	9	38388151-38388200	0.62593	0.734114	0.715956	0.692
ALDH5A1	6	24536840-24536889	0.408405	0.390196	0.815768	0.538123
AP1S2	X	15844476-15844525	-0.852052	-0.959189	-1.16128	-0.990841
C1orf41	1	54178340-54178343:54178344-54178358:54183816-54183846	-0.353884	-0.542739	-0.89849	-0.598371
C20orf100	20	42131524-42131573	-0.708076	-0.494876	-0.766855	-0.656602
C20orf45	20	57043045-57043094	-0.56943	-0.706351	-0.627164	-0.634315
C3orf58	3	145193472-145193521	0.687907	0.851719	1.17405	0.904559
CDH11	16	64980870-64980919	-1.29624	-1.40277	-1.47804	-1.39235
CES1	16	55836930-55836960:55836961-55836979	1.53702	1.79375	2.19757	1.84278
CPE	4	166638605-166638654	1.18514	1.318	3.24702	1.91672
CSAG1	X	151659980-151660029	2.79429	0.392588	2.73971	1.97553
CSAG3	X	151877426-151877475	0.492801	0.587628	0.888334	0.656254
CSAG3A	X	151628620-151628669	0.899519	1.37501	0.474637	0.916387
CSAG3B			1.90796	1.163	2.1595	1.74349
DAZ4	Y	25424760-25424809	1.16039	0.654261	0.657718	0.824124
DBI	2	119841678-119841690:119842234-119842270	-0.483499	-0.449395	-0.544171	-0.492355
EHD1	11	64620296-64620345	-1.14506	-1.01941	-1.20895	-1.12447
EXD2	14	68778515-68778564	1.0428	1.12549	1.07145	1.07992
FAM133A	X	92853791-92853840	0.610284	0.413404	3.30827	1.44399
FST	5	52781684-52781733	-0.929592	-1.13334	-1.34031	-1.13441
FSTL5	4	162524545-162524594	-1.02117	-0.665167	-1.06072	-0.915685
GAD1	2	171425627-171425676	0.875592	1.06116	1.19741	1.04472
GAGE12B	X	49317128-49317130:49317596-49317642	0.706052	0.603591	1.856	1.05521
GAGE12C	X	49188389-49188438	0.868218	0.833195	2.47267	1.39136
GAGE12F	X	49212425-49212474	0.844116	0.762239	1.75208	1.11948
GAGE12I	X	49110777-49110793:49110794-49110826	0.780301	0.590506	1.74226	1.03769
GAGE12J	X	49065483-49065532	0.812033	0.746108	2.50003	1.35272
GAGE2B	X	49240412-49240459:49242900-49242901	1.1078	1.08465	2.65918	1.61721
GAGE4	X	49103593-49103642	1.14478	1.07597	2.7259	1.64888
GAGE5	X	49110783-49110793:49110794-49110832	1.10058	0.991329	2.12562	1.40584
GAPDH	12	6517320-6517369	-0.359203	0.481749	-0.804726	-0.227393
GIMAP2	7	150021359-150021408	0.463945	0.876962	1.00947	0.783458
GPD1L	3	32184469-32184518	0.815881	-1.39327	1.24173	0.221446
GPR116	6	46928532-46928581	1.74999	2.55209	1.88536	2.06248
GTSF1	12	53140480-53140522:53142160-53142166	1.3202	1.59814	0.649001	1.18912
HES4	1	924218-924267	-1.20247	-1.39327	-1.67399	-1.42324
HYI	1	43917487-43917518:43917606-43917623	-0.446731	-0.471974	-0.540935	-0.486547
IRAK3	12	64928545-64928594	-0.57685	-0.6012	-0.484078	-0.554043
JAM2	21	26000188-26000237	0.674983	0.711955	1.15394	0.846959
KCNK2	1	213475905-213475954	0.544144	0.4728	1.00064	0.672528
KIAA0101	15	64669038-64669087	-0.366665	-0.588067	-0.725568	-0.5601
LMNA	1	154374205-154374254	-0.636917	-0.78275	-0.941639	-0.787102
LOC100134073			-1.1823	-1.35561	-2.05649	-1.53147
LOC645037	X	49122664-49122713	0.978667	0.866723	2.51392	1.4531
LOC653297	X	151646998-151647005:151647216-151647257	0.666733	0.771195	0.94652	0.794816
LYPD1	2	133402463-133402512	-1.15989	-1.28505	-1.67538	-1.37344
MAGEA10	X	151302986-151303035	4.7187	4.73969	3.90935	4.45591
MAGEA12	X	151899716-151899765	1.7639	1.91307	1.78517	1.82071
MAGEA3	X	151935209-151935221:151935222-151935258	1.15913	1.1546	1.47781	1.26385
MAGEA6	X	151620904-151620911:151620912-151620953	1.97443	1.41625	1.79254	1.72774
MAGEC1	X	140824570-140824619	1.52681	1.25942	2.11404	1.63342
MAGEC2	X	141290556-141290605	1.33792	2.19141	3.90239	2.47724
MRPL36	5	1851714-1851737:1851738-1851763	-1.00209	-0.821007	-1.16887	-0.997321
NFIA	1	61694189-61694238	0.393131	0.399969	0.96418	0.58576
NMB	15	85200433-85200482	-0.602706	-0.636045	-0.725687	-0.654812
NTF3	12	5474327-5474376	-1.44957	-1.44053	-1.47684	-1.45565
NTM	11	131710915-131710964	-1.05092	-0.983647	-1.0456	-1.02672
OSR1	2	19551312-19551361	-1.30127	-1.20365	-1.31818	-1.27437
PIR	X	15421261-15421310	0.658234	0.530877	0.763559	0.65089
PLP1	X	102932780-102932829	0.640549	1.223	1.00258	0.955376
PRSS3	9	33788069-33788080:33788484-33788521	0.409274	0.750041	0.82261	0.660642
PTGS2	1	184907659-184907708	0.968457	1.05021	0.864652	0.961107
PTX3	3	158643332-158643381	-0.59281	-0.643141	-0.774327	-0.670093
RHBDF2	17	74467044-74467093	1.29275	1.18829	1.83661	1.43922
SNORA12	10	101996916-101996965	0.569226	0.908515	1.24901	0.908915
SOHLH2	13	35640908-35640957	1.99602	1.97683	1.68097	1.8846
TPK1	7	144149418-144149467	0.51582	0.446994	0.743583	0.568799
ZFAND2A	7	1159104-1159153	-0.676153	-0.607961	-0.89906	-0.727725
ZNF364	1	144399891-144399940	-0.445948	-0.533499	-0.530212	-0.50322
ZPLD1	3	102198308-102198357	2.10104	2.16617	1.93062	2.06594

## Sheet: FIG 8C d8d10 shared genes
Symbol	Chromosome	Probe Co-Ordinates	d8 LogFC	d10 LogFC	Average LogFC
ABCB9	12	121979521-121979570	0.731511	0.701118	0.716314
ABCE1	4	146049799-146049848	0.459436	0.520144	0.48979
ABCF2	7	150911179-150911228	0.500227	0.522059	0.511143
ABHD15	17	27888549-27888598	-0.32601	-0.403163	-0.364587
ABLIM1	10	116192405-116192454	1.52807	1.73211	1.63009
ACAD9	3	130114416-130114465	-0.336521	-0.402178	-0.36935
ACOT7	1	6332432-6332481	-0.914475	-0.870687	-0.892581
ACSL5	10	114175087-114175136	0.529158	0.481615	0.505386
ACSS2	20	32979363-32979412	-0.700675	-0.571737	-0.636206
ADARB1	21	45470779-45470828	-0.868609	-0.637793	-0.753201
ADCK2	7	140041178-140041227	-0.882646	-0.872671	-0.877658
ADD1	4	2900576-2900625	-0.691939	-0.616079	-0.654009
ADD3	10	111883660-111883709	-0.809941	-0.839842	-0.824892
ADM	11	10285345-10285394	-1.32228	-1.22509	-1.27369
ADORA1	1	201403112-201403155	0.762784	0.583018	0.672901
ADSL	22	39090986-39091006:39092386-39092414	0.692726	0.567022	0.629874
AEBP1	7	44120471-44120520	-0.731965	-0.539668	-0.635816
AGAP3	7	150451562-150451611	0.394961	0.416907	0.405934
AHNAK	11	62283547-62283596	-0.579021	-0.632687	-0.605854
AKR1B10	7	133874286-133874309:133876339-133876364	1.78493	0.91849	1.35171
AKT1	14	105235770-105235819	-0.420153	-0.642924	-0.531539
ALDH1A3	15	99274274-99274323	-0.487945	-0.411466	-0.449705
ALDH1B1	9	38388151-38388200	0.62593	0.734114	0.680022
ALDH3A2	17	19521034-19521083	0.478583	0.3904	0.434492
ALDH5A1	6	24536840-24536889	0.408405	0.390196	0.3993
ALG1L	3	125655876-125655882:127130808-127130850	0.422507	0.476509	0.449508
ALPK2	18	56148547-56148596	-0.540724	-0.713718	-0.627221
ANGPT1	8	108332585-108332634	-0.547895	-0.611612	-0.579753
ANXA10	4	169108546-169108585:169108586-169108595	0.825228	0.725264	0.775246
ANXA11	10	81917413-81917462	-0.458796	-0.51869	-0.488743
ANXA6	5	150489354-150489403	-0.544607	-0.481132	-0.512869
AP1B1	22	28053760-28053809	0.582898	0.67319	0.628044
AP1S2	X	15844476-15844525	-0.852052	-0.959189	-0.905621
ARD1B	4	80457749-80457798	1.47125	1.51702	1.49413
ARHGAP22	10	49654136-49654185	-0.837805	-0.75062	-0.794212
ARHGDIB	12	15095030-15095079	1.21221	1.24327	1.22774
ARMCX6	X	100870495-100870544	-0.323899	-0.494991	-0.409445
ARNT2	15	78676925-78676974	-0.557751	-0.56974	-0.563745
ARSJ	4	115041304-115041353	-0.533503	-0.494261	-0.513882
ASB9	X	15262704-15262752:15266805-15266805	0.610683	0.648225	0.629454
ASCC2	22	30184657-30184706	0.681992	0.626724	0.654358
ASF1A	6	119271610-119271659	0.465074	0.445984	0.455529
ATIC	2	215922199-215922217:215922504-215922534	0.446033	0.478486	0.462259
ATP1A1	1	116748671-116748720	0.440122	0.335108	0.387615
ATP2B4	1	201979139-201979188	-0.838441	-0.810456	-0.824449
ATP5J	21	27102044-27102093	0.391794	0.384057	0.387925
ATP5SL	19	46629317-46629366	0.425117	0.462399	0.443758
ATP6V0E2	7	149208621-149208670	-1.56581	-1.75577	-1.66079
ATP6V1E1	22	18075033-18075082	0.523888	0.421515	0.472702
ATP9A	20	50213337-50213386	-0.794487	-0.778779	-0.786633
B3GALT6	1	1159991-1160040	-0.618447	-0.685341	-0.651894
BAD	11	63794211-63794256:63794257-63794260	-0.458695	-0.396577	-0.427636
BAMBI	10	28971562-28971611	0.748293	0.760283	0.754288
BCAS4	20	48926965-48927014	-0.778868	-0.921133	-0.85
BCHE	3	166973917-166973966	2.08579	2.33057	2.20818
BCL2L13	22	16591643-16591692	0.405568	0.40242	0.403994
BID	22	18217117-18217166	0.676656	0.790906	0.733781
BLVRA	7	43813173-43813222	-0.461025	-0.426683	-0.443854
BPHL	6	3097823-3097872	-0.518648	-0.506652	-0.51265
BRP44	1	167889232-167889281	-0.514112	-0.453909	-0.48401
BTBD2	19	1985474-1985523	-0.432854	-0.409161	-0.421008
BTBD6	14	104788196-104788245	-0.399819	-0.423806	-0.411813
C10orf33	10	100133505-100133544:100133545-100133554	-0.50838	-0.669101	-0.588741
C10orf35	10	71063149-71063198	-0.638806	-0.605492	-0.622149
C10orf67	10	23645589-23645638	0.351018	0.42327	0.387144
C11orf67	11	77209896-77209935:77231173-77231182	-0.720725	-0.764145	-0.742435
C11orf80	11	66367326-66367375	-0.540276	-0.650992	-0.595634
C12orf11	12	26949688-26949696:26949697-26949736:26950502-26950502	0.385577	0.511172	0.448374
C12orf29	12	86967765-86967814	0.422232	0.472177	0.447205
C12orf31	12	64803613-64803662	0.413006	0.50807	0.460538
C13orf15	13	40942702-40942751	-0.866145	-1.21221	-1.03918
C14orf104	14	50092298-50092347	0.593739	0.477995	0.535867
C14orf156	14	77244257-77244304:77246934-77246935	0.435612	0.355034	0.395323
C14orf173	14	104256937-104256986	-0.557022	-0.643692	-0.600357
C19orf70	19	5679363-5679407:5679597-5679601	0.543561	0.441055	0.492308
C1orf123	1	53680138-53680187	-0.322453	-0.381787	-0.35212
C1orf150	1	245806385-245806434	1.10083	1.01727	1.05905
C1orf41	1	54178340-54178343:54178344-54178358:54183816-54183846	-0.353884	-0.542739	-0.448311
C1orf93	1	2512530-2512579	-0.594659	-0.674982	-0.63482
C20orf100	20	42131524-42131573	-0.708076	-0.494876	-0.601476
C20orf30	20	5080811-5080860	0.396935	0.468068	0.432502
C20orf45	20	57043045-57043094	-0.56943	-0.706351	-0.637891
C21orf122	21	45315364-45315413	-0.34492	-0.365704	-0.355312
C21orf59	21	33974617-33974666	0.435299	0.454739	0.445019
C22orf28	22	31113820-31113869	0.433159	0.348105	0.390632
C22orf39	22	19431160-19431209	0.482597	0.529243	0.50592
C3orf52	3	113319122-113319171	0.394951	0.607083	0.501017
C3orf58	3	145193472-145193521	0.687907	0.851719	0.769813
C4orf32	4	113328846-113328895	0.455762	0.558238	0.507
C6orf48	6	31805143-31805192	-0.950981	-0.478155	-0.714568
C7orf28B	7	6852655-6852668:6854395-6854430	0.382198	0.4321	0.407149
C7orf36	7	39578703-39578752	0.344942	0.396977	0.37096
C7orf50	7	1003189-1003238	-0.599609	-0.626173	-0.612891
C9orf95	9	76866031-76866080	-0.485992	-0.467036	-0.476514
CA12	15	63615818-63615867	0.711215	0.848218	0.779717
CABC1	1	225241529-225241578	0.564814	0.538407	0.55161
CACNB3	12	47508870-47508919	-0.469524	-0.623102	-0.546313
CAMK2D	4	114597999-114598048	-0.528106	-0.556874	-0.54249
CAMK2N1	1	20810122-20810141:20810142-20810171	-1.2796	-1.2272	-1.2534
CAPN1	11	64735926-64735975	-0.652722	-0.526785	-0.589753
CAPN5	11	76514748-76514797	-0.500574	-0.356936	-0.428755
CARHSP1	16	8948804-8948853	-0.710833	-0.929298	-0.820065
CBX6	22	39260364-39260413	0.611252	0.49894	0.555096
CCDC46	17	61067551-61067600	-0.326065	-0.44843	-0.387247
CCDC76	1	100388136-100388185	0.498257	0.434239	0.466248
CCDC92	12	124421066-124421115	-1.56469	-1.61812	-1.5914
CCM2	7	45080511-45080532:45081901-45081928	-0.633615	-0.579665	-0.60664
CCNI	4	78188396-78188445	-0.382761	-0.48301	-0.432886
CD248	11	66082065-66082114	-2.32526	-2.28704	-2.30615
CD320	19	8273197-8273246	0.356253	0.410592	0.383422
CD63	12	56119634-56119680:56119905-56119907	-0.709575	-0.565003	-0.637289
CD9	12	6214685-6214734	-1.2227	-1.05153	-1.13711
CD99	Y	2609031-2609080	-1.28407	-1.33399	-1.30903
CD99L2	X	149934845-149934894	-0.598267	-0.606504	-0.602385
CDC2L6	6	111038242-111038291	-0.97049	-0.949113	-0.959801
CDC40	6	110553113-110553162	0.412818	0.510711	0.461765
CDC42EP5	19	59668026-59668075	-0.664556	-0.76045	-0.712503
CDH11	16	64980870-64980919	-1.29624	-1.40277	-1.34951
CDH18	5	19607502-19607551	0.72586	0.7786	0.75223
CDK5	7	150382115-150382115:150382232-150382280	0.632121	0.522439	0.57728
CDKN2D	19	10677349-10677398	-0.540303	-0.644635	-0.592469
CDKN3	14	53948082-53948131	-0.558239	-0.546608	-0.552424
CENPB	20	3764544-3764593	-0.305003	-0.366269	-0.335636
CENTA1			-0.512988	-0.595716	-0.554352
CEP55	10	95278458-95278507	-0.468764	-0.470308	-0.469536
CES1	16	55836930-55836960:55836961-55836979	1.53702	1.79375	1.66538
CHAF1B	21	36710816-36710865	-0.305351	-0.370698	-0.338025
CHCHD10	22	24108335-24108384	0.913494	0.977048	0.945271
CHORDC1	11	89574953-89575002	0.366852	0.46496	0.415906
CHST14	15	38552414-38552463	-0.420748	-0.514361	-0.467554
CISD1	10	59707034-59707083	0.471338	0.491389	0.481363
CKB	14	103986156-103986200:103986201-103986205	-0.361965	-0.417468	-0.389716
CLCF1	11	67131876-67131925	0.303026	0.350813	0.32692
CLINT1	5	157214041-157214090	0.3166	0.294755	0.305678
CLIP3	19	41197432-41197481	-1.19818	-1.18029	-1.18924
CLPTM1L	5	1371250-1371299	0.497148	0.484941	0.491045
CNOT1	16	58553905-58553954	0.328631	0.342914	0.335772
COL6A1	21	46249101-46249150	-0.816207	-0.946745	-0.881476
COL6A2	21	46376821-46376870	-0.728647	-0.800012	-0.764329
COMT	22	18336318-18336367	0.58918	0.507097	0.548139
COPZ2	17	46103702-46103751	-0.502918	-0.540145	-0.521531
COQ9	16	56052321-56052370	0.401941	0.459737	0.430839
CPE	4	166638605-166638654	1.18514	1.318	1.25157
CSAG1	X	151659980-151660029	2.79429	2.68882	2.74155
CSAG3	X	151877426-151877475	0.492801	0.587628	0.540215
CSAG3A	X	151628620-151628669	0.899519	0.87191	0.885714
CSAG3B			1.90796	2.02291	1.96544
CSNK1E	22	38687118-38687167	0.546552	0.618224	0.582388
CSPG4	15	75966982-75967031	-0.749728	-0.680918	-0.715323
CSRP2	12	77253381-77253420:77254064-77254073	-0.67575	-0.632957	-0.654353
CTBS	1	84793333-84793382	-0.402913	-0.365359	-0.384136
CTNNBIP1	1	9908549-9908598	-0.469619	-0.477346	-0.473483
CUEDC1	17	55940366-55940415	-0.413261	-0.427498	-0.420379
CXADR	21	17860695-17860744	0.373256	0.469462	0.421359
CXorf57	X	105808983-105809032	0.740417	0.742213	0.741315
CYorf15A	Y	20210812-20210861	0.682883	0.639765	0.661324
D4S234E	4	4420537-4420586	-1.41582	-1.4946	-1.45521
DAAM1	14	58905599-58905648	0.730821	0.823498	0.777159
DAG1	3	49547714-49547763	-0.766721	-0.73854	-0.75263
DAZ4	Y	25424760-25424809	1.16039	0.654261	0.907327
DBI	2	119841678-119841690:119842234-119842270	-0.483499	-0.449395	-0.466447
DBNDD1	16	90071280-90071329	-1.02705	-1.22586	-1.12645
DCHS1	11	6642759-6642808	-0.359733	-0.359496	-0.359615
DCN	12	91539847-91539896	-2.55019	-1.4155	-1.98284
DCTN3	9	34613805-34613854	-0.379011	-0.452378	-0.415694
DDHD2	8	38237340-38237389	-0.502085	-0.442097	-0.472091
DDIT4L	4	101326239-101326288	-0.514404	-0.51758	-0.515992
DDT	22	24313754-24313803	0.736937	0.632981	0.684959
DDX18	2	118306098-118306147	0.5343	0.526012	0.530156
DDX49	19	18899822-18899845:18899937-18899962	0.423659	0.430151	0.426905
DENND2A	7	139864739-139864788	-1.51666	-1.56744	-1.54205
DENND3	8	142205583-142205632	-0.412355	-0.299931	-0.356143
DGKQ	4	953238-953287	-0.531864	0.333016	-0.0994242
DHX33	17	5286627-5286676	0.416648	0.387439	0.402044
DIMT1L	5	61720154-61720203	0.392514	0.317737	0.355126
DLEU2	13	49516020-49516069	-0.498011	-0.641963	-0.569987
DLX1	2	172662265-172662314	0.510046	0.510222	0.510134
DNAJB6	7	156867756-156867805	0.614807	0.614339	0.614573
DNMT1	19	10105197-10105246	-0.473512	-0.67461	-0.574061
DRAP1	11	65445458-65445482:65445483-65445507	-0.40253	-0.392685	-0.397608
DRG1	22	30153063-30153112	0.463142	0.462732	0.462937
DTNA	18	30663213-30663262	0.542286	0.527546	0.534916
DYNLRB1	20	32592172-32592221	-0.579111	-0.529648	-0.554379
EBP	X	48270505-48270554	-1.09933	-1.22411	-1.16172
ECM1	1	148752549-148752567:148752568-148752598	-1.20039	-1.19487	-1.19763
EEF1A2	20	62119368-62119417	1.17157	1.10655	1.13906
EFEMP1	2	56098001-56098050	0.539758	0.349786	0.444772
EFEMP2	11	65390567-65390616	-0.787119	-0.789861	-0.78849
EGFLAM	5	38464555-38464604	-0.533455	-0.541022	-0.537238
EHD1	11	64620296-64620345	-1.14506	-1.01941	-1.08224
EIF3D	22	36907609-36907658	0.594146	0.539883	0.567014
EIF3F	11	7972566-7972615	-0.373191	-0.382252	-0.377721
EIF3J	15	42641711-42641760	0.429965	0.457555	0.44376
EIF3K	19	39123314-39123318:39125633-39125677	0.484789	0.449711	0.46725
EIF3L	22	36604034-36604083	0.726774	0.63916	0.682967
EMD	X	153262923-153262972	-0.394834	-0.486891	-0.440862
ENDOG	9	130622896-130622945	-0.423571	-0.395973	-0.409772
EVI2A	17	29644806-29644855	0.602047	0.724464	0.663256
EXD2	14	68778515-68778564	1.0428	1.12549	1.08415
EXOSC3	9	37781993-37782042	0.401347	0.386947	0.394147
EXOSC5	19	46584367-46584377:46584378-46584416	0.582872	0.565022	0.573947
EYA1	8	72272636-72272685	0.656344	0.470208	0.563276
FADD	11	69730861-69730910	-0.388379	-0.318577	-0.353478
FAM10A4	13	49645209-49645258	0.505069	0.538249	0.521659
FAM111A	11	58678669-58678718	-0.30796	-0.401375	-0.354667
FAM127A	X	133995000-133995049	-0.651807	-0.603365	-0.627586
FAM133A	X	92853791-92853840	0.610284	0.413404	0.511844
FAM176B	1	36787800-36787849	-0.309538	-0.319327	-0.314432
FAM195A	16	631974-631992:631993-632023	0.418567	0.582142	0.500355
FAM20C	7	295877-295926	-1.28216	-1.32205	-1.30211
FAM45A	10	120886228-120886277	-0.695011	-0.658333	-0.676672
FAM46B	1	27204252-27204301	-0.588572	-0.581586	-0.585079
FAM46C	1	117972371-117972420	-0.668611	-0.755816	-0.712214
FAM60A	12	31433828-31433877	0.65008	0.957491	0.803785
FAM62B	7	158216596-158216645	0.776634	0.774803	0.775719
FAM64A	17	6294796-6294845	-0.632398	-0.797764	-0.715081
FAM89A	1	229221889-229221938	-0.708112	-0.7377	-0.722906
FARP1	13	97899836-97899885	-0.692737	-0.55413	-0.623433
FASTK	7	150773731-150773780	0.411945	0.368825	0.390385
FAT1	22	44318029-44318070:44321629-44321636	-0.534664	-0.357341	-0.446002
FBLN1	8	124584719-124584768	1.17629	-2.43338	-0.628541
FBXO32	10	103422758-103422794:103423235-103423247	-0.41869	0.96655	0.27393
FBXW4	19	4746472-4746521	0.495031	-0.533927	-0.019448
FCGRT	4	1010359-1010408	0.471794	-0.794202	-0.161204
FEM1A	19	4746472-4746521	0.495031	0.428603	0.461817
FGFRL1	4	1010359-1010408	0.471794	0.412738	0.442266
FKBP9L	7	55716482-55716531	-0.574406	-0.692346	-0.633376
FLJ20699	22	45068302-45068351	0.393683	0.293999	0.343841
FLJ21986	7	120724622-120724671	-1.13094	-0.81269	-0.971813
FLJ39632	14	18958003-18958052	0.667337	0.541243	0.60429
FLJ40504	17	23627248-23627297	-0.482598	-0.490708	-0.486653
FLJ46906	6	139059994-139060043	-0.477241	-0.398687	-0.437964
FLNB	3	58132673-58132722	0.460766	0.517258	0.489012
FLNC	7	128286512-128286561	-0.780746	-0.525928	-0.653337
FLOT1	6	30803814-30803863	-0.984177	-1.08095	-1.03256
FOXF1	16	85105076-85105125	-0.670484	-0.562998	-0.616741
FOXJ2	12	8099216-8099265	-0.377732	-0.402106	-0.389919
FOXRED2	22	35214248-35214297	1.14092	0.964921	1.05292
FST	5	52781684-52781733	-0.929592	-1.13334	-1.03147
FSTL1	3	121596168-121596217	-0.680692	-0.665167	-0.67293
FSTL5	4	162524545-162524594	-1.02117	-0.92223	-0.971698
FTSJ1	X	48229320-48229369	0.351611	0.525358	0.438484
GAD1	2	171425627-171425676	0.875592	1.06116	0.968376
GAGE12B	X	49317128-49317130:49317596-49317642	0.706052	0.603591	0.654821
GAGE12C	X	49188389-49188438	0.868218	0.833195	0.850706
GAGE12F	X	49212425-49212474	0.844116	0.762239	0.803178
GAGE12I	X	49233285-49233320:49236143-49236156	0.783561	0.590506	0.687033
GAGE12J	X	49110777-49110793:49110794-49110826	0.780301	0.746108	0.763205
GAGE2B	X	49065483-49065532	0.812033	1.08465	0.948343
GAGE4	X	49240412-49240459:49242900-49242901	1.1078	1.07597	1.09188
GAGE5	X	49103593-49103642	1.14478	0.991329	1.06805
GAL3ST4	X	49110783-49110793:49110794-49110832	1.10058	-0.621626	0.23948
GALT	9	34640394-34640443	-0.52959	-0.568445	-0.549018
GAPDH	12	6517320-6517369	-0.359203	-0.487794	-0.423498
GAR1	4	110745791-110745840	0.631586	0.582779	0.607183
GART	21	33819031-33819080	0.427155	0.334676	0.380916
GAS6	13	113590188-113590237	-0.725721	-0.724632	-0.725177
GIMAP2	7	150021359-150021408	0.463945	0.481749	0.472847
GLT8D2	12	104383216-104383265	-0.366598	-0.456467	-0.411533
GMPR2	14	23777982-23778031	0.34028	0.403017	0.371649
GNL3L	X	54588313-54588362	0.534774	0.433027	0.4839
GPATCH4	1	156564549-156564598	0.679061	0.546809	0.612935
GPD1L	3	32184469-32184518	0.815881	0.876962	0.846421
GPR116	6	46928532-46928581	1.74999	2.55209	2.15104
GPR37	7	124386616-124386665	-0.864117	-0.765588	-0.814852
GPSM1			-0.609885	-0.593389	-0.601637
GPX8	5	54462826-54462875	-0.569137	-0.76179	-0.665464
GRK5	10	121193207-121193254:121196163-121196164	-0.836313	-0.888233	-0.862273
GRWD1	19	53648780-53648829	0.586827	0.601701	0.594264
GTF2IRD2B	7	74162730-74162779	-0.284046	-0.362157	-0.323101
GTPBP6	Y	174121-174170	-0.900584	-0.930902	-0.915743
GTSF1	12	53140480-53140522:53142160-53142166	1.3202	1.59814	1.45917
GUSB	7	65425839-65425883:65425884-65425888	-0.488066	-0.357906	-0.422986
GYG2	X	2799166-2799215	-1.00918	-0.862292	-0.935737
HACL1	3	15609410-15609459	0.361323	0.428482	0.394902
HAGH	16	1859233-1859282	-0.618355	-0.632351	-0.625353
HAUS4	14	23415650-23415699	-0.304675	-0.345112	-0.324893
HBD	11	5254174-5254193:5254194-5254223	-1.0391	-1.08512	-1.06211
HCG4	6	29868678-29868727	-0.621826	-0.614398	-0.618112
HCLS1	3	122833112-122833161	1.53601	1.58637	1.56119
HEBP1	12	13127952-13128001	-0.635244	-0.52823	-0.581737
HECTD3	1	45240873-45240922	-0.44376	-0.475993	-0.459876
HECW2	2	197064295-197064344	-0.725598	-0.589405	-0.657501
HERC4	10	69681987-69682036	-0.488669	-0.503758	-0.496214
HES4	1	924218-924267	-1.20247	-1.39327	-1.29787
HES6	2	238811723-238811772	-0.484647	-0.424213	-0.45443
HGF	7	81386530-81386579	-0.627941	-0.559396	-0.593668
HIGD1A	3	42826808-42826812:42827520-42827564	-0.412044	-0.547765	-0.479904
HLA-E	6	30460698-30460747	-0.463307	-0.48464	-0.473974
HLTF	3	150231118-150231167	-0.590374	-0.560775	-0.575574
HMGXB4	22	34021218-34021267	0.562336	0.5282	0.545268
HOXB5	17	46668690-46668739	-0.916417	-0.729521	-0.822969
HOXB6	17	46673299-46673348	-0.516333	-0.407304	-0.461818
HSD17B2	16	80689377-80689426	-1.38443	-1.55142	-1.46792
HSPB6	19	40937371-40937420	-0.917718	-0.909273	-0.913495
HSPC111	5	175743746-175743795	0.783619	0.809481	0.79655
HSPD1	2	198351395-198351444	0.43732	0.342829	0.390074
HYI	1	43917487-43917518:43917606-43917623	-0.446731	-0.471974	-0.459353
IAH1	2	9542092-9542130:9545727-9545737	-0.620133	-0.449258	-0.534696
ICAM2	17	62080220-62080269	0.501962	0.668856	0.585409
ID2	2	8741581-8741630	1.09664	1.11444	1.10554
IFI27L1	14	94568918-94568967	-0.322874	-0.420855	-0.371864
IFI6	1	27992615-27992664	-0.68814	-0.782221	-0.735181
IFIT1	10	91153370-91153419	-0.854237	-0.985074	-0.919655
IGFBP4	17	35867284-35867333	-0.972503	-0.98892	-0.980712
IGFBP5	2	217245529-217245578	-3.05855	-3.03808	-3.04831
IGFBP6	12	51781127-51781176	-1.05987	-1.25229	-1.15608
IL1RAPL1	X	29884271-29884320	0.870871	1.1326	1.00174
IL8	4	74609125-74609174	1.46941	1.18335	1.32638
ILK	11	6587957-6588006	-0.472405	-0.506758	-0.489581
IRAK3	12	64928545-64928594	-0.57685	-0.6012	-0.589025
IRS1	2	227308884-227308933	-0.629258	-0.764352	-0.696805
IRS2	13	110406763-110406812	0.494089	0.521712	0.507901
ITPR1	3	4726774-4726823	0.908356	1.02888	0.968616
JAM2	21	26000188-26000237	0.674983	0.711955	0.693469
KARS	16	74220021-74220070	0.440499	0.45674	0.448619
KAZALD1	10	102815142-102815191	-0.363924	-0.442936	-0.40343
KBTBD8	3	67144173-67144222	0.463396	0.545482	0.504439
KCNK2	1	213475905-213475954	0.544144	0.4728	0.508472
KDELC2	11	108343205-108343254	-0.393714	-0.444389	-0.419051
KEAP1	19	10597422-10597471	0.435924	0.326192	0.381058
KIAA0020	9	2821322-2821344:2823357-2823383	0.4719	0.512939	0.49242
KIAA0101	15	64669038-64669087	-0.366665	-0.588067	-0.477366
KIAA0363			-0.882738	-0.995218	-0.938978
KIAA1147	7	141356753-141356802	0.569506	0.638478	0.603992
KIAA1199	15	79030856-79030905	-2.30156	-2.27446	-2.28801
KIAA1598	10	118634571-118634620	0.382049	0.367898	0.374973
KIAA1600	10	116614178-116614227	-0.519226	-0.539647	-0.529436
KLF11			-0.567771	-0.405155	-0.486463
KLF9	9	72999837-72999886	0.869706	1.06642	0.968061
KRCC1	2	88327554-88327603	-0.438665	-0.585448	-0.512056
KRT18P13	9	99502526-99502575	-0.496831	-0.424421	-0.460626
L3MBTL2	22	39956924-39956973	0.43452	0.564095	0.499308
LACTB	15	61208997-61209046	0.429886	0.412184	0.421035
LAGE3	X	153706351-153706397:153706622-153706624	0.725246	0.633651	0.679448
LAMB2	3	49158741-49158790	-0.466728	-0.569322	-0.518025
LAPTM4B	8	98863796-98863845	0.425587	0.452113	0.43885
LARP6	15	71123993-71124042	-0.77692	-0.825848	-0.801384
LARS	5	145517172-145517221	0.366846	0.369453	0.36815
LEF1	4	109188515-109188564	-0.758661	-0.964623	-0.861642
LGMN	14	93170489-93170538	0.511908	0.319442	0.415675
LIMS2	2	128112588-128112637	-0.561833	-0.607199	-0.584516
LIPT1	2	99145252-99145301	0.33028	0.312069	0.321175
LLGL1	17	18088684-18088733	-0.536371	-0.611261	-0.573816
LMNA	1	154374205-154374254	-0.636917	-0.78275	-0.709834
LOC100130835	11	67427262-67427311	-0.660791	-0.430305	-0.545548
LOC100130887			-0.327549	-0.395094	-0.361321
LOC100133662			-3.85333	-3.98926	-3.9213
LOC100134073			-1.1823	-1.35561	-1.26895
LOC100134134			-0.73353	-0.722702	-0.728116
LOC154761	7	143509439-143509488	-0.365261	-0.309865	-0.337563
LOC169834	9	115759562-115759611	0.398612	0.385764	0.392188
LOC285074	2	87111369-87111418	-0.690289	-0.750662	-0.720475
LOC344887			0.446	0.466351	0.456176
LOC387703	10	94956649-94956698	0.518644	0.450771	0.484707
LOC387820			0.415962	0.542874	0.479418
LOC389457	7	3147192-3147241	0.665491	0.704906	0.685198
LOC399959	11	121959986-121960035	-0.928562	-0.92363	-0.926096
LOC400879	22	14570761-14570791:14572906-14572924	0.737068	0.499721	0.618395
LOC402560			-0.805718	-0.789302	-0.79751
LOC404266			-0.719817	-0.822098	-0.770958
LOC440160			0.540296	0.455338	0.497817
LOC440349	16	68569409-68569458	0.472596	0.628201	0.550398
LOC641844	7	134474058-134474107	0.332737	0.325886	0.329312
LOC642477	14	18993093-18993123:18995240-18995258	0.66065	0.488921	0.574785
LOC643201	5	175536390-175536432:175542294-175542300	0.659218	0.840149	0.749684
LOC643310	X	92429452-92429501	0.471981	0.506309	0.489145
LOC643873	X	110748441-110748490	0.426621	0.441824	0.434223
LOC644310			0.419403	0.54192	0.480661
LOC644760	5	126038475-126038524	0.535574	0.507386	0.52148
LOC645037	X	49122664-49122713	0.978667	0.866723	0.922695
LOC645515			0.45372	0.389318	0.421519
LOC646723	5	36921862-36921911	-0.534073	-0.600255	-0.567164
LOC650369			0.659487	0.85818	0.758834
LOC650867			1.01077	0.670325	0.840548
LOC653071	4	62723-62738:62739-62772	1.35977	1.53792	1.44885
LOC653297	X	151646998-151647005:151647216-151647257	0.666733	0.771195	0.718964
LOC653308	10	52186629-52186678	0.394263	0.342106	0.368185
LOC653310	X	151633806-151633827:151636187-151636214	0.737316	0.837613	0.787464
LOC654244			0.360055	0.39953	0.379793
LOC727761	2	102992-103041	-0.298169	-0.349911	-0.32404
LOC727803			0.451358	0.58086	0.516109
LOC728755	14	27212203-27212215:27212216-27212252	0.33328	0.31374	0.32351
LOC728969	1	21630977-21631026	-0.788163	-0.942594	-0.865379
LOC729608			0.401664	0.456017	0.428841
LOC729769	2	26071311-26071360	0.426068	0.518456	0.472262
LOC729992			0.440489	0.611225	0.525857
LOC730525			-0.597612	-0.625158	-0.611385
LOC730994			-1.29492	-1.48408	-1.3895
LOC731486			0.634182	0.657653	0.645917
LOXL1	15	72027248-72027296:72028853-72028853	-0.541705	-0.534921	-0.538313
LOXL3	2	74760688-74760732:74760733-74760737	-0.535975	-0.59676	-0.566367
LPAR1	9	113636115-113636164	-1.45623	-1.4737	-1.46497
LPCAT2	16	54174433-54174482	0.534594	0.36371	0.449152
LPCAT3	12	7085525-7085574	-0.360508	-0.440541	-0.400524
LRAP	5	96279060-96279065:96279066-96279109	-0.614403	-0.430577	-0.52249
LRRC58	3	121526807-121526856	0.386004	0.410882	0.398443
LRRN3	7	110552004-110552053	-0.422735	-0.433517	-0.428126
LYAR	4	4321240-4321243:4326211-4326256	0.579752	0.496701	0.538227
LYPD1	2	133426020-133426069	-1.08099	-1.10404	-1.09251
MAGEA1	X	152135106-152135155	0.978414	0.523538	0.750976
MAGEA10	X	151302986-151303035	4.7187	4.73969	4.7292
MAGEA12	X	151899716-151899765	1.7639	1.91307	1.83848
MAGEA2	X	151920983-151921032	0.348668	0.393926	0.371297
MAGEA3	X	151935209-151935221:151935222-151935258	1.15913	1.1546	1.15687
MAGEA4	X	150843789-150843838	0.801577	0.885272	0.843424
MAGEA6	X	151620904-151620911:151620912-151620953	1.97443	1.41625	1.69534
MAGEC1	X	140824570-140824619	1.52681	1.25942	1.39311
MAGEC2	X	141290556-141290605	1.33792	2.19141	1.76467
MAMLD1	X	149432768-149432817	-0.400015	-0.532334	-0.466175
MAOA	X	43490870-43490919	0.878268	0.846161	0.862215
MAP6D1	3	185016506-185016555	-0.367425	-0.575586	-0.471506
MASP1	3	188434743-188434792	-0.328784	-0.398502	-0.363643
MAX	14	65550697-65550746	0.344055	0.474382	0.409219
MCAT	22	43533103-43533152	0.447322	0.588174	0.517748
MCOLN2	1	85391506-85391555	-0.735957	-0.818017	-0.776987
MED31	17	6547839-6547888	0.45185	0.390464	0.421157
MFSD1	3	158547280-158547329	0.391208	0.395892	0.39355
MGMT	10	131455239-131455251:131455252-131455288	-0.467775	-0.435031	-0.451403
MGP	12	15038735-15038784	0.909936	0.536507	0.723222
MIF	22	22567114-22567131:22567227-22567258	0.485193	0.498981	0.492087
MKI67IP	2	122201349-122201398	0.553768	0.514513	0.534141
MMP2	16	54097667-54097716	0.574656	0.501196	0.537926
MOCS1	6	39981285-39981334	-0.601988	-0.614554	-0.608271
MPP6	7	24674683-24674732	0.407219	0.376272	0.391745
MRGPRF	11	68528756-68528805	-0.859084	-0.728137	-0.79361
MRPL20	1	1332472-1332521	0.394573	0.410613	0.402593
MRPL35	2	86287921-86287961:86291114-86291122	-0.730419	-0.589519	-0.659969
MRPL36	5	1851714-1851737:1851738-1851763	-1.00209	-0.821007	-0.911548
MRPL40	22	17803280-17803329	0.51446	0.62324	0.56885
MRPL50	9	103192266-103192315	0.553237	0.572872	0.563054
MRPL52	14	22373917-22373966	0.472297	0.525003	0.49865
MRPS17	7	55990287-55990336	-0.54943	-0.548872	-0.549151
MRPS30	5	44815015-44815064	0.618345	0.652216	0.63528
MRPS33	7	140360855-140360904	0.470525	0.558263	0.514394
MSRB2	10	23449812-23449861	-0.71425	-0.736866	-0.725558
MT1X	16	55273897-55273946	1.55692	1.52199	1.53945
MTP18	22	29154916-29154965	0.706948	0.597616	0.652282
MTSS1	8	125632315-125632364	-0.570948	-0.500661	-0.535804
MUC1	1	155158301-155158350	-0.514091	-0.596994	-0.555543
MVP	16	29766598-29766647	-0.60015	-0.612153	-0.606152
MXD3	5	176667071-176667120	-0.60961	-0.680513	-0.645062
MXRA7	17	74672114-74672163	-0.51747	-0.460276	-0.488873
MYLK	3	124815649-124815698	-0.474335	-0.442952	-0.458643
NBPF20	1	146620225-146620274	-0.71215	-0.615757	-0.663954
NCKAP5	2	133437910-133437912:133468195-133468241	7.09839	-0.649091	3.22465
NEIL3	4	178520437-178520486	7.41135	-0.49282	3.45927
NEO1	15	71382655-71382704	8.36082	-0.389144	3.98584
NFIA	1	61694189-61694238	6.65195	0.399969	3.52596
NGDN	14	23016262-23016311	9.56324	0.437244	5.00024
NHP2L1	22	42084818-42084867	0.884717	0.884872	0.884794
NICN1	3	49460410-49460459	-0.43018	-0.468844	-0.449512
NID2	14	52471750-52471799	-0.46983	-0.546429	-0.508129
NLGN1	3	174000760-174000809	-0.34152	-0.295447	-0.318483
NLGN2	17	7263746-7263795	-0.424117	-0.45089	-0.437503
NMB	15	85200433-85200482	-0.602706	-0.636045	-0.619375
NME1	17	46586724-46586733:46586734-46586773	0.475823	0.312877	0.39435
NMT2	10	15190137-15190186	-0.60949	-0.648708	-0.629099
NPTX1	17	76055349-76055398	-1.90982	-1.75152	-1.83067
NQO2			-0.455311	-0.672304	-0.563808
NRBP2	8	144988174-144988223	-0.503475	-0.627035	-0.565255
NRGN	11	124121971-124122020	-0.461395	-0.438366	-0.44988
NTF3	12	5474327-5474376	-1.44957	-1.44053	-1.44505
NTM	11	131710915-131710964	-1.05092	-0.983647	-1.01728
NUCKS1	1	205688780-205688804:205689629-205689653	-0.389314	-0.591901	-0.490607
NUDT18	8	22020442-22020491	-0.366061	-0.515507	-0.440784
NUDT5	10	12252765-12252775:12252905-12252913:12254770-12254799	0.501646	0.477007	0.489327
NUSAP1	15	39459619-39459668	-0.414821	-0.661516	-0.538169
OLFML2A	9	126616626-126616675	-0.540958	-0.481638	-0.511298
OPN3	1	241761157-241761206	-0.534607	-0.561934	-0.548271
OSBPL5	11	3065120-3065169	-0.485223	-0.47471	-0.479967
OSR1	2	19551312-19551361	-1.30127	-1.20365	-1.25246
OSTF1	9	76945597-76945646	-0.908956	-0.907089	-0.908023
OXTR	3	8792196-8792245	-1.44509	-1.43537	-1.44023
P4HB	17	79801158-79801207	-0.356385	-0.352366	-0.354375
PACSIN2	22	41595886-41595935	0.383853	0.496209	0.440031
PAGE1	X	49454140-49454146:49455852-49455894	0.967667	1.14882	1.05825
PAMR1	11	35453874-35453903:35453904-35453923	-2.00186	-2.02704	-2.01445
PAOX	10	135055128-135055177	-0.452152	-0.519641	-0.485896
PARVA	11	12508648-12508697	-0.416001	-0.465381	-0.440691
PARVB	22	42896131-42896180	0.510056	0.697253	0.603655
PCDH18	4	138660430-138660479	-1.21794	-1.29229	-1.25511
PCLO	7	82451873-82451922	1.08924	1.95744	1.52334
PCSK9	1	55302870-55302919	0.754827	0.872292	0.81356
PDCD2	6	170886712-170886761	0.444263	0.532762	0.488513
PDE5A	4	120635053-120635102	-1.22208	-1.65687	-1.43947
PDE6D	2	232597380-232597429	-0.705379	-0.609592	-0.657485
PDGFRA	4	54858919-54858968	-1.20999	-1.17785	-1.19392
PDGFRB	5	149494789-149494838	-0.687661	-0.799836	-0.743748
PDLIM1	10	97013625-97013674	-0.414545	-0.595307	-0.504926
PDXP	22	36392700-36392749	0.433143	0.465031	0.449087
PECR	2	216612179-216612228	-0.501264	-0.44545	-0.473357
PES1	22	30972643-30972692	0.503353	0.643621	0.573487
PGCP	8	97916380-97916429	-0.783134	-0.69269	-0.737912
PGRMC1	X	118262092-118262141	0.759394	0.819064	0.789229
PHCA	11	76411321-76411370	-0.382785	-0.437224	-0.410004
PHF5A	22	41855968-41856017	0.777228	0.681233	0.72923
PHGDH	1	120088264-120088313	-0.593319	-0.61794	-0.60563
PHYH	10	13359807-13359856	-0.748509	-0.734739	-0.741624
PIBF1	13	72437439-72437488	0.308876	0.339156	0.324016
PIM3			0.319061	0.303679	0.31137
PIR	X	15421261-15421310	0.658234	0.530877	0.594555
PISD	22	32014924-32014973	0.671949	0.595621	0.633785
PITPNM1	11	67015922-67015971	-0.383279	-0.34279	-0.363034
PKDCC	2	42285411-42285460	-0.416019	-0.592033	-0.504026
PLAT	8	42152339-42152388	-1.14173	-1.06774	-1.10473
PLCXD1	XY	149851-149885:149702-149716	-0.807654	-0.868341	-0.837998
PLEKHA7	11	16765982-16766031	0.405061	0.47408	0.43957
PLEKHH3	17	38073581-38073630	-0.339877	-0.338846	-0.339361
PLP1	X	102932780-102932829	0.640549	0.646719	0.643634
PLS1	3	143914775-143914824	0.47695	0.584276	0.530613
POLR2F	22	36693578-36693627	0.754035	0.805361	0.779698
POLR3GL	1	145456331-145456380	-0.573495	-0.428651	-0.501073
PPAP2B	1	56960852-56960901	-2.24257	-2.24473	-2.24365
PPARG	3	12422914-12422963	-0.741343	-0.81891	-0.780127
PPAT	4	57259919-57259968	0.372575	0.36688	0.369727
PPM1M	3	52259576-52259625	-0.421148	-0.395327	-0.408238
PPP1R3F	X	49030760-49030809	-0.44534	-0.400644	-0.422992
PPP2R3B	Y	299373-299422	-0.459939	-0.529654	-0.494797
PPP4R1	18	9559446-9559495	-0.393618	-0.423649	-0.408633
PPPDE2	22	41999281-41999330	0.681761	0.795427	0.738594
PQLC3	2	11235970-11236019	-0.804407	-0.934916	-0.869661
PRICKLE4	6	41865023-41865052:41865284-41865303	0.478859	0.446085	0.462472
PRKCDBP	11	6340362-6340392:6340393-6340411	-1.00174	-1.16243	-1.08209
PRKD1	14	30045822-30045871	-0.546886	-0.600383	-0.573634
PROCR	20	33228539-33228588	0.562817	0.530959	0.546888
PROS1	3	95074739-95074788	1.00426	1.17458	1.08942
PRPF4	9	115094549-115094598	0.537807	0.542428	0.540117
PRRX2	9	131524659-131524708	-2.36846	-2.7141	-2.54128
PRSS3	9	33788069-33788080:33788484-33788521	0.409274	0.750041	0.579657
PSG6	19	48098109-48098158	-0.64334	-0.629267	-0.636303
PSMC4	19	40477088-40477109:40477110-40477137	0.436526	0.364569	0.400547
PSRC1	1	109822305-109822354	-0.395211	-0.440674	-0.417943
PTGS2	1	184907659-184907708	0.968457	1.05021	1.00933
PTN	7	136912232-136912281	-0.712199	-0.717174	-0.714687
PTP4A2	1	32373879-32373928	-0.43111	-0.426957	-0.429034
PTPN22	1	114158149-114158198	0.580091	0.658703	0.619397
PTRF	17	37808068-37808117	-0.381968	-0.556522	-0.469245
PTX3	3	158643332-158643381	-0.59281	-0.643141	-0.617976
PUS3	11	125268839-125268888	0.446449	0.411784	0.429117
PVRL3	3	110852706-110852755	-0.755895	-0.995781	-0.875838
PXDN	2	1636557-1636564:1637179-1637220	-0.617569	-0.812659	-0.715114
QPRT	16	29616374-29616423	1.30575	1.12697	1.21636
RAB11FIP1	8	37835757-37835806	-0.55727	-0.733298	-0.645284
RAC2	22	37621465-37621514	0.838971	0.846398	0.842684
RAD51C	17	54127402-54127451	0.39814	0.539593	0.468866
RAMP1	2	238485302-238485351	-0.489164	-0.578197	-0.533681
RANBP1	22	18494499-18494548	0.401668	0.464972	0.43332
RARRES2	7	149666666-149666715	1.3772	0.846609	1.1119
RBM23	14	23370110-23370159	-0.494577	-0.422601	-0.458589
RBMS2	12	55269618-55269667	-0.336168	-0.351093	-0.34363
RCN3	19	50046782-50046831	-1.15196	-1.17834	-1.16515
RECK	9	36113685-36113734	-0.490607	-0.729286	-0.609947
REPIN1	7	149701858-149701907	0.603087	0.701495	0.652291
RER1	1	2326048-2326097	-0.517803	-0.526376	-0.522089
RG9MTD3	9	37768284-37768333	0.335531	0.424523	0.380027
RGS10	10	121275543-121275592	-0.714092	-0.613961	-0.664027
RHBDF1	16	48157-48206	-0.775864	-0.649003	-0.712434
RHBDF2	17	74467044-74467093	1.29275	1.18829	1.24052
RHOC	1	113243838-113243887	-0.624083	-0.456494	-0.540289
RNASEH2A	19	12785196-12785245	-0.369768	-0.429569	-0.399668
RNF135	17	26350785-26350834	-0.689168	-0.580358	-0.634763
RP9P	7	32956561-32956610	-0.519618	-0.423708	-0.471663
RPF2	6	111345439-111345488	0.552757	0.589412	0.571084
RPL13	16	88154652-88154701	0.713716	0.693938	0.703827
RPL32	3	12876941-12876990	0.346791	0.417147	0.381969
RPL36A	X	100532604-100532653	0.448818	0.552803	0.500811
RPL6	12	112847219-112847268	0.861828	0.876042	0.868935
RPS19BP1	22	39925349-39925398	0.830454	0.784995	0.807724
RPS27L	15	63447886-63447930:63448612-63448616	0.473103	0.573989	0.523546
RPS4Y1	Y	2722809-2722812:2733129-2733174	-4.35405	-4.63337	-4.49371
RPS4Y2	Y	21340111-21340160	-1.89242	-1.83542	-1.86392
RPS6KA2	6	166823992-166824041	-0.969061	-1.02651	-0.997786
RPS6KA5	14	91337471-91337520	0.701698	0.628252	0.664975
RRBP1	20	17594688-17594737	-0.460365	-0.567741	-0.514053
RRP12	10	99106694-99106743	0.676505	0.613352	0.644929
S100A10	1	150222202-150222251	-0.743826	-0.893311	-0.818568
S100A3	1	153519825-153519874	-0.62519	-0.671704	-0.648447
S100A4	1	153517235-153517270:153517271-153517284	-0.970857	-1.22216	-1.09651
S100A6	1	153507182-153507231	-0.792491	-0.60586	-0.699176
SAMD14	17	48190100-48190149	-0.403726	-0.306537	-0.355132
SAMM50	22	42723556-42723596:42723597-42723605	0.662284	0.676388	0.669336
SAP30L	5	153815724-153815773	-0.367737	-0.470581	-0.419159
SBF1	22	49232217-49232266	0.27748	0.303945	0.290713
SCARA3	8	27516988-27517037	-0.487137	-0.786213	-0.636675
SCCPDH	1	244997502-244997551	-0.319595	-0.410281	-0.364938
SCD	10	102113442-102113491	-0.628862	-0.842661	-0.735762
SCG2	2	224461979-224462028	1.56653	1.01296	1.28974
SCNN1D	1	1217213-1217262	-0.389325	-0.55026	-0.469793
SCO2	22	49308992-49309041	0.792249	0.753417	0.772833
SCYL1	11	65062691-65062740	-0.540231	-0.354743	-0.447487
SEC23IP	10	121675340-121675389	0.386022	0.339297	0.362659
SEC61A1	3	127790427-127790476	-0.312607	-0.421318	-0.366962
SEL1L3	4	25749246-25749295	0.798497	0.640183	0.71934
SEMA3A	7	83596418-83596437:83602046-83602075	-0.741118	-0.693415	-0.717267
SEPN1	1	26017202-26017251	-0.593315	-0.56315	-0.578233
SEPX1	16	1988340-1988389	-0.989446	-1.12177	-1.05561
SERPINB6	6	2948414-2948463	-0.583317	-0.639759	-0.611538
SFRP1	8	41239120-41239169	-1.86434	-1.67409	-1.76922
SFRS17A	Y	1670699-1670748	-0.48703	-0.633872	-0.560451
SFRS7	2	38824492-38824541	0.408783	0.50321	0.455996
SH3GLB1	1	86980571-86980620	-0.468516	-0.521332	-0.494924
SH3RF2	5	145422963-145423012	0.374608	0.375255	0.374931
SHQ1	3	72882565-72882614	0.38169	0.410351	0.396021
SHROOM2	X	9866231-9866280	-0.587777	-0.609851	-0.598814
SIRPA	20	1868371-1868420	-0.765853	-1.07224	-0.919049
SKA2	17	57189504-57189553	-0.340484	-0.423406	-0.381945
SLC14A1	18	41584445-41584494	-0.725307	-0.808278	-0.766793
SLC22A18	11	2900362-2900362:2902816-2902864	-0.518033	-0.592561	-0.555297
SLC25A17	22	41165854-41165903	0.520827	0.572406	0.546616
SLC25A23	19	6440113-6440162	0.606	0.599922	0.602961
SLC25A26	3	66395264-66395269:66396446-66396489	0.376857	0.332533	0.354695
SLC25A28	10	101370356-101370405	-0.418243	-0.38998	-0.404111
SLC25A42	19	19084553-19084602	-0.364262	-0.499467	-0.431864
SLC25A6	XY	1468362-1468411	-0.939625	-0.87544	-0.907533
SLC27A3	1	152019144-152019193	-0.50053	-0.536161	-0.518346
SLC2A10	20	44797987-44798036	-1.29846	-1.44102	-1.36974
SLC2A4RG	20	61845605-61845654	-0.560229	-0.691763	-0.625996
SLC2A8	9	129209642-129209691	-0.392016	-0.629043	-0.510529
SLC35F2	11	107167398-107167447	0.692877	0.688501	0.690689
SLC36A4	11	92881248-92881297	-0.306324	-0.380757	-0.34354
SLC39A4	8	145608999-145609048	-0.464685	-0.540409	-0.502547
SLC44A2	11	62412236-62412266:62412379-62412397	0.514942	-0.953747	-0.219403
SLIT2	4	20229660-20229709	0.734467	0.753647	0.744057
SMARCB1	22	22506489-22506538	0.429453	0.429915	0.429684
SMARCC1	3	47602736-47602785	0.472188	0.418479	0.445334
SMCR7L	22	38243959-38244008	0.864358	0.896668	0.880513
SMTN	22	29825831-29825880	0.504476	0.511237	0.507856
SNAPC1	14	61332283-61332332	0.487411	0.430311	0.458861
SNORA12	10	101996916-101996965	0.569226	0.908515	0.73887
SNORA7B	3	130598745-130598794	0.397379	0.440375	0.418877
SNORD13	8	33371010-33371059	0.458496	0.793383	0.62594
SNRPN	15	22774558-22774558:22774647-22774684:22774685-22774695	-0.772696	-0.819801	-0.796248
SNURF	15	22751231-22751280	-0.482243	-0.550804	-0.516524
SOCS1	16	11348456-11348505	-0.529307	-0.559389	-0.544348
SOCS2	12	92493848-92493897	-1.44495	-1.42639	-1.43567
SOHLH2	13	35640908-35640957	1.99602	1.97683	1.98642
SORBS3	8	22488824-22488873	-0.855365	-0.899314	-0.877339
SPATA7	14	87974395-87974444	-1.14939	-1.19233	-1.17086
SPC24	19	11117635-11117684	-0.372293	-0.396526	-0.384409
SPOCK1	5	136339966-136340015	1.44939	0.984125	1.21676
SPRY1	4	124324538-124324587	-1.01594	-1.10933	-1.06264
SRBD1	2	45469582-45469631	0.348456	0.384512	0.366484
SRRD	22	25217672-25217721	0.64353	0.951632	0.797581
SSPN	12	26276985-26277034	-0.679328	-0.50829	-0.593809
SSU72	1	1480268-1480317	-0.371678	-0.368984	-0.370331
ST13	22	41220705-41220754	0.554751	0.584169	0.56946
ST3GAL3	1	44169322-44169371	-0.324569	-0.331736	-0.328152
ST6GALNAC5	1	77301926-77301975	0.840429	0.983964	0.912196
STAT2	12	56735440-56735489	-0.623684	-0.61453	-0.619107
STK17B	2	196710643-196710692	-0.465004	-0.499503	-0.482254
STX2	12	131274514-131274563	-0.429615	-0.419963	-0.424789
SUMF1	3	4378017-4378066	-0.422511	-0.355462	-0.388987
SUMO3	21	46225734-46225783	-0.649751	-0.581402	-0.615577
SUSD1	9	114803423-114803472	-0.447197	-0.369905	-0.408551
SVEP1			-1.0536	-1.06174	-1.05767
SWAP70	11	9729342-9729391	-0.524686	-0.586885	-0.555785
SYNM	15	97493060-97493109	-0.591451	-0.693174	-0.642313
TANC1	2	159796790-159796839	0.494267	0.490093	0.49218
TBK1	12	63181819-63181868	0.346378	0.446994	0.396686
TBL1X	X	9647618-9647667	-0.388416	-0.487348	-0.437882
TBX2	17	56841035-56841084	-1.6787	-1.67427	-1.67648
TCEA2	20	62174020-62174069	-0.544209	-0.707977	-0.626093
TCEA3	1	23710865-23710910:23713766-23713769	-0.781175	-0.784372	-0.782774
TCEAL3	X	102751358-102751407	-1.06901	-1.11547	-1.09224
TCF21	6	134258098-134258147	-0.572279	-0.606189	-0.589234
TCFL5	20	61472809-61472858	-0.569842	-0.634033	-0.601937
TDRD7	9	99298064-99298113	-0.433046	-0.336694	-0.38487
TEAD3	6	35549426-35549475	-0.426877	-0.366091	-0.396484
TESK1	9	35599746-35599795	-0.465158	-0.462078	-0.463618
TFIP11	22	26888084-26888133	0.513809	0.451262	0.482535
TFPI	2	188332602-188332651	-0.775584	-0.87743	-0.826507
TGFBR3	1	91920750-91920799	-0.802972	-0.718242	-0.760607
THOC5	22	29904486-29904509:29907095-29907120	0.805203	0.841506	0.823354
TICAM2	5	114942274-114942323	-0.529554	-0.520348	-0.524951
TINF2	14	23778890-23778939	-0.646935	-0.837904	-0.74242
TIPARP	3	156424319-156424368	0.387491	0.503202	0.445346
TJP2	9	71059242-71059291	0.365762	0.34242	0.354091
TK1			-0.560227	-0.754548	-0.657388
TMBIM4	12	66531873-66531922	-0.443855	-0.542126	-0.492991
TMCO3	13	113251959-113252008	-0.581655	-0.685336	-0.633495
TMEM160	19	52241719-52241768	-0.581517	-0.738862	-0.660189
TMEM20	10	95652061-95652110	0.774941	0.759452	0.767196
TMEM217	6	37288063-37288112	-0.435404	-0.418461	-0.426932
TMEM44	3	195789731-195789780	-0.349135	-0.409645	-0.37939
TMEM71	8	133791561-133791610	-0.816348	-0.829463	-0.822905
TMEM98	17	28292595-28292644	-2.74921	-3.0227	-2.88596
TMSB15A	X	101768868-101768917	-1.20286	-1.60105	-1.40196
TMUB1	7	150409212-150409261	0.461219	0.500392	0.480805
TNFAIP6	2	151934982-151935008:151938309-151938331	0.55829	0.713557	0.635923
TNFAIP8L1	19	4604837-4604886	-0.4632	-0.455875	-0.459537
TNFRSF11B	8	120005943-120005992	-1.51821	-2.14443	-1.83132
TNFRSF19	13	23147852-23147901	-1.08918	-1.18717	-1.13817
TNFSF4	1	171419727-171419776	-1.0102	-1.07206	-1.04113
TNS1	2	218375994-218376043	0.356346	0.42493	0.390638
TOMM22	22	37410255-37410304	0.787476	0.67197	0.729723
TPK1	7	144149418-144149467	0.51582	0.860622	0.688221
TPMT	6	18236681-18236730	0.480256	0.543808	0.512032
TPST2	22	26922233-26922233:26924180-26924186:26924187-26924228	0.634299	0.510714	0.572507
TRABD	22	48980080-48980129	0.543608	0.58573	0.564669
TRAPPC4	11	118399296-118399319:118399320-118399345	0.290495	0.359898	0.325196
TRIM32	9	118502403-118502452	0.341632	0.415551	0.378591
TRIM8	10	104407199-104407248	-0.659016	-0.604763	-0.631889
TRNP1	1	27199449-27199498	-0.984342	-1.02383	-1.00409
TROAP	12	48011638-48011667:48011668-48011687	-0.570348	-0.56583	-0.568089
TRPM4	19	49715013-49715062	-0.746053	-0.653224	-0.699638
TSC22D1	13	45008123-45008172	0.503395	0.554647	0.529021
TSC22D3	X	106956627-106956676	0.427978	0.356415	0.392197
TSHZ3	19	36457754-36457803	-0.780711	-0.837858	-0.809284
TSKU	11	76186749-76186798	0.770063	0.824987	0.797525
TSPAN4	11	856760-856809	-0.607425	-0.66066	-0.634042
TST	22	37406987-37407036	-0.724969	-1.02127	-0.873117
TTLL12	22	43562757-43562806	0.84585	0.813346	0.829598
TUBA4A	2	220115038-220115073:220115074-220115087	0.811831	-0.442322	0.184754
TUBB2B	6	3169836-3169885	-1.01419	-1.32547	-1.16983
TUBG2	17	38072433-38072482	-0.683632	-0.623641	-0.653636
TWSG1	18	9391956-9392005	-0.706347	-0.75106	-0.728704
TXNRD2	22	19863078-19863127	0.658141	0.600998	0.629569
UBB	17	16226599-16226636:16226637-16226648	-0.293089	-0.407502	-0.350295
UBE3C	7	156754389-156754438	0.583993	0.54583	0.564911
UCP2	11	73686015-73686051:73686052-73686064	-0.432649	-0.477532	-0.455091
UCRC	22	28495926-28495975	0.579806	0.53342	0.556613
UQCRH	1	46554941-46554990	0.568833	0.639194	0.604014
UQCRHL	1	16133728-16133777	0.450972	0.533444	0.492208
UROS	10	127467199-127467248	-0.583386	-0.811765	-0.697576
VAMP4	1	171673273-171673322	-0.528873	-0.486716	-0.507794
VAMP5	2	85673689-85673738	-0.540242	-0.481098	-0.51067
VAMP7	XY	57685399-57685448	-3.05752	-3.15882	-3.10817
VGF	7	100592625-100592674	0.954633	1.07703	1.01583
VPS29	12	110930884-110930933	-0.477393	-0.549771	-0.513582
WBP5	X	102498136-102498185	-0.616931	-0.567716	-0.592323
WDR51A	3	52084332-52084381	-0.519922	-0.53847	-0.529196
WDR68	17	59020208-59020257	-0.400762	-0.413277	-0.40702
WDR75	2	190048361-190048388:190048389-190048410	0.492339	0.445554	0.468947
WNT3	17	44841819-44841868	-0.36383	-0.363295	-0.363563
WSB1	17	22663930-22663979	-0.459516	-0.434678	-0.447097
XAGE2B	X	52113211-52113238:52113710-52113731	-0.770894	-0.931774	-0.851334
XRCC6	22	40387281-40387330	0.645574	0.609349	0.627461
YDJC	22	21982676-21982706:21982707-21982725	0.36715	0.49891	0.43303
ZBED1	Y	2417070-2417119	-0.785184	-0.756342	-0.770763
ZBTB46	20	62375986-62376035	-0.484184	-0.503236	-0.49371
ZCCHC24	10	80812400-80812449	-0.754134	-0.615208	-0.684671
ZDHHC14	6	157986809-157986858	-0.329199	-0.400184	-0.364692
ZFAND2A	7	1159104-1159153	-0.676153	-0.607961	-0.642057
ZFP36L2	2	43304551-43304600	-0.706775	-0.725431	-0.716103
ZFP90	16	67158424-67158473	-0.961771	-0.995117	-0.978444
ZFY	Y	2909596-2909645	-0.495435	-0.58127	-0.538353
ZMAT3	3	180224833-180224882	0.428528	0.574485	0.501507
ZNF212	7	148583483-148583532	0.410783	0.544832	0.477808
ZNF22	10	44820607-44820656	0.559058	0.482484	0.520771
ZNF259	11	116649657-116649706	0.431712	0.377946	0.404829
ZNF266	19	9523350-9523399	-0.461485	-0.524069	-0.492777
ZNF364	1	144399891-144399940	-0.445948	-0.533499	-0.489723
ZNF365	10	63831873-63831922	0.97115	0.99367	0.98241
ZNF45	19	49109033-49109082	0.399591	0.399088	0.399339
ZNF69	19	12025153-12025202	-0.456091	-0.445235	-0.450663
ZNF74	22	19091879-19091928	0.678461	0.593445	0.635953
ZNF783	7	148612800-148612849	0.422122	0.312083	0.367102
ZNF788			-0.416727	-0.514269	-0.465498
ZP3	7	75909276-75909309:75909310-75909324	-0.773543	-0.867468	-0.820506
ZPLD1	3	102198308-102198357	2.10104	2.16617	2.1336
ZYG11B	1	53063842-53063891	-0.486483	-0.533801	-0.510142
